# Supplementary material for: Neuroimaging Studies on Disorders of Consciousness: A Meta-Analytic Evaluation
Source: J Clin Med. 2019 Apr 16;8(4):516. doi: 10.3390/jcm8040516 (PMC6517954; doi:10.3390/jcm8040516)
Supplement: Supplementary file 1 [file jcm-08-00516-s001.zip]

Archive with 3 entries (3 files):
- Table S3_INCLUSION-EXCLUSION.xlsx
- Table S4_ACTIVATIONS.xlsx
- Tables S1_S2.docx
