# Supplementary material for: Neuroimaging Studies on Disorders of Consciousness: A Meta-Analytic Evaluation
Source: J Clin Med. 2019 Apr 16;8(4):516. doi: 10.3390/jcm8040516 (PMC6517954; doi:10.3390/jcm8040516)
Supplement: Supplementary file 1 [file jcm-08-00516-s001.zip › Table S3_INCLUSION-EXCLUSION.xlsx]

## Sheet: Foglio1
								Criteria
Study ID	Included_study_ID	Keywords	Title	Authors	Year	Included_1st_round	Reason for exclusion from the 1st round	activation fMRI-PET paradigms	no resting state fMRI	classical massively univariate analyses	reporting either the stereotactic coordinates, or the anatomical label	NO_LIS	NO_EMCS	Single_Subjects	Included_2nd_round	NOTES	Included_3_round	Reason for exclusion at the 3 round
1		Vegetative State AND fMRI	Influence of inter-stimulus interval of spinal cord stimulation in patients with disorders of consciousness: A preliminary functional near-infrared spectroscopy study.	Zhang Y, Yang Y, Si J, Xia X, He J, Jiang T.	2017	no	not pertinent
2		Vegetative State AND fMRI	Unusual brain images of a boy with adolescent cerebral X-linked adrenoleukodystrophy presenting with exhibitionism: A CARE-compliant case report.	Zheng F, Lin Z, Ye X, Shi X.	2017	no	not pertinent
3		Vegetative State AND fMRI	Spontaneous Recovery from Unresponsive Wakefulness Syndrome to a Minimally Conscious State: Early Structural Changes Revealed by 7-T Magnetic Resonance Imaging.	Tan X, Gao J, Zhou Z, Wei R, Gong T, Wu Y, Liu K, He F, Wang J, Li J, Zhang X, Pan G, Luo B	2017	no	connectivity
4		Vegetative State AND fMRI	Central Pontine Myelinolysis After Living-Donor Liver Transplant: A Report of 2 Cases	Hsu YL, Hsieh CE, Lin KH, Chou CT, Lin PY, Wang SH, Chen YL.	2017	no	not pertinent
5		Vegetative State AND fMRI	Further delineation of the phenotypic spectrum of ISCA2 defect: A report of ten new cases.	Alfadhel M, Nashabat M, Alrifai MT, Alshaalan H, Al Mutairi F, Al-Shahrani SA, Plecko B, Almass R, Alsagob M, Almutairi FB, Al-Rumayyan A, Al-Twaijri W, Al-Owain M, Taylor RW, Kaya N	2017	no	not pertinent
6	1	Vegetative State AND fMRI	Early detection of consciousness in patients with acute severe traumatic brain injury.	Edlow BL, Chatelle C, Spencer CA, Chu CJ, Bodien YG, O'Connor KL, Hirschberg RE, Hochberg LR, Giacino JT, Rosenthal ES, Wu O.	2017	yes		Y	Y	Y	Y	Y	Y	Y	INCLUDED		EXCLUDED	unclear lateralization
7		Vegetative State AND fMRI	An Enigmatic Case of Acute Mercury Poisoning: Clinical, Immunological Findings and Platelet Function.	Kleffner I, Eichler S, Ruck T, Schüngel L, Pfeuffer S, Polzer P, Dittrich R, Dziewas R, Gross CC, Göbel K, Wiendl H, Kehrel BE, Meuth SG.	2017	no	not pertinent
8		Vegetative State AND fMRI	Period3 gene in disorder of consciousness: The role of neuroimaging in understanding the relationship between genotype and sleep. A brief communication.	Bedini G, Bersano A, D'Incerti L, Marotta G, Rosazza C, Rossi Sebastiano D, Franceschetti S, Sattin D, Leonardi M, Nigri A, Ferraro S, Parati EA	2017	no	rs fMRI and PET
9		Vegetative State AND fMRI	Online public reactions to fMRI communication with patients with disorders of consciousness: Quality of life, end-of-life decision making, and concerns with misdiagnosis.	Chandler JA, Sun JA, Racine E.	2017	no	not pertinent
10		Vegetative State AND fMRI	Mosaic Decisionmaking and Reemergent Agency after Severe Brain Injury.	Fins JJ	2017	no	not pertinent
11		Vegetative State AND fMRI	Simultaneous EEG-PET-fMRI measurements in disorders of consciousness: an exploratory study on diagnosis and prognosis.	Golkowski D1, Merz K2, Mlynarcik C3, Kiel T2, Schorr B4, Lopez-Rolon A5, Lukas M6, Jordan D2, Bender A7,5, Ilg R3,8.	2017	no	rsfMRI and connectivity
12		Vegetative State AND fMRI	Functional neuroimaging after severe anoxic brain injury in children may reveal preserved, yet covert, cognitive function.	Owen	2017	no	Commentary
13		Vegetative State AND fMRI	Chronic disorders of consciousness.	Xie Q, Ni X, Yu R, Li Y, Huang R.	2017	no	not pertinent
14		Vegetative State AND fMRI	Can time-resolved NIRS provide the sensitivity to detect brain activity during motor imagery consistently?	Abdalmalak A, Milej D, Diop M, Shokouhi M, Naci L, Owen AM, St Lawrence K.	2017	no	other technique
15	2	Vegetative State AND fMRI	Functional Evaluation of Awareness in Vegetative and Minimally Conscious State.	Marino S, Bonanno L, Ciurleo R, Baglieri A, Morabito R, Guerrera S, Rifici C, Giorgio A, Bramanti P, De Stefano N.	2017	yes		Y	Y	N	Y	Y	Y	N	EXCLUDED
16		Vegetative State AND fMRI	A review of the evidence of zolpidem efficacy in neurological disability after brain damage due to stroke, trauma and hypoxia: A justification of further clinical trials.	Sutton JA, Clauss RP	2017	no	review
17		Vegetative State AND fMRI	Functional MRI for Assessment of the Default Mode Network in Acute Brain Injury.	Kondziella D, Fisher PM, Larsen VA, Hauerberg J, Fabricius M, Møller K, Knudsen GM.	2017	no	rsfMRI
18		Vegetative State AND fMRI	Association of medial prefrontal cortex connectivity with consciousness level and its outcome in patients with acquired brain injury.	Liu X, Li J, Gao J, Zhou Z, Meng F, Pan G, Luo B.	2017	no	rsfMRI and connectivity
19		Vegetative State AND fMRI	New-Onset Refractory Status Epilepticus with Claustrum Damage: Definition of the Clinical and Neuroimaging Features.	Meletti S, Giovannini G, d'Orsi G, Toran L, Monti G, Guha R, Kiryttopoulos A, Pascarella MG, Martino T, Alexopoulos H, Spilioti M, Slonkova J.	2017	no	not pertinent
20		Vegetative State AND fMRI	Improved Arousal and Motor Function Using Zolpidem in a Patient With Space-Occupying Intracranial Lesions: A Case Report.	Bomalaski MN, Smith SR.	2017	no	the authors used sedation
21		Vegetative State AND fMRI	Distinct Interactions between Fronto-Parietal and Default Mode Networks in Impaired Consciousness.	Long J, Xie Q, Ma Q, Urbin MA, Liu L, Weng L, Huang X, Yu R, Li Y, Huang R.	2017	no	rsfMRI
22		Vegetative State AND fMRI	Change of ascending reticular activating system with recovery from vegetative state to minimally conscious state in a stroke patient.	Jang SH, Chang CH, Jung YJ, Seo YS.	2017	no	DTT
23		Vegetative State AND fMRI	Mapping preserved real-world cognition in severely brain-injured patients.	Sinai L, Owen AM, Naci L.	2017	no	not a research article
24		Vegetative State AND fMRI	Disorders of Consciousness: Painless or Painful Conditions?-Evidence from Neuroimaging Studies.	Pistoia F, Sacco S, Stewart J, Sarà M, Carolei A.	2017	no	not a research article
25	3	Vegetative State AND fMRI	A Thalamocortical Mechanism for the Absence of Overt Motor Behavior in Covertly Aware Patients.	Fernández-Espejo D, Rossit S, Owen AM.	2016	yes									EXCLUDED	VALIDATION STUDY
26		Vegetative State AND fMRI	Unusual Complication of Pituitary Macroadenoma: A Case Report and Review.		2016	no	not pertinent
27		Vegetative State AND fMRI	Disentangling disorders of consciousness: Insights from diffusion tensor imaging and machine learning.	Zheng ZS, Reggente N, Lutkenhoff E, Owen AM, Monti MM.	2017	no	DTI
28		Vegetative State AND fMRI	Brain-computer interfaces for patients with disorders of consciousness.		2016	no	review
29		Vegetative State AND fMRI	Fulminant Early Onset Subacute Sclerosing Panencephalitis.	Dhawan SR, Sankhyan N, Vyas S, Singhi P	2017	no	not pertinent
30		Vegetative State AND fMRI	The role of 18-F-fluorodeoxyglucose PET/CT in ruling out vegetative state.	Astola I, Escudero D, Forcelledo L, Viña L, Vigil C, González F.	2017	no	resting state
31		Vegetative State AND fMRI	The Role of Magnetic Resonance Imaging in the Prediction of Minimally Conscious State After Traumatic Brain Injury.	Xu W, Kaur H, Wang X, Li H.	2016	no	not functional MRI
32		Vegetative State AND fMRI	Challenges and Pitfalls Associated with Diagnostic and Prognostic Applications of Functional Neuroimaging in Disorders of Consciousness	Bodien YG, Giacino JT.	2016	no	not a research article
33		Vegetative State AND fMRI	Relative Values: Perspectives on a Neuroimaging Technology From Above and Within the Ethical Landscape.	Samuel G, Cribb A, Owens J, Williams C.	2016	no	not pertinent
34		Vegetative State AND fMRI	Resting-state networks distinguish locked-in from vegetative state patients.	Roquet D, Foucher JR, Froehlig P, Renard F, Pottecher J, Besancenot H, Schneider F, Schenck M, Kremer S.	2016	no	rsfMRI
35	4	Vegetative State AND fMRI	On the difficulty to communicate with fMRI-based protocols used to identify covert awareness.	Comte A, Gabriel D, Pazart L, Magnin E, Cretin E, Haffen E, Moulin T, Aubry R.	2015	yes									EXCLUDED	VALIDATION STUDY
36		Vegetative State AND fMRI	Transependymal Movement of Cerebrospinal Fluid in Neurological and Psychiatric Pathological Conditions.	Alexander S.	2016	no	not pertinent
37		Vegetative State AND fMRI	Neural correlates of consciousness in patients who have emerged from a minimally consciousstate: a cross-sectional multimodal imaging study.	Di Perri C, Bahri MA, Amico E, Thibaut A, Heine L, Antonopoulos G, Charland-Verville V, Wannez S, Gomez F, Hustinx R, Tshibanda L, Demertzi A, Soddu A, Laureys S.	2016	no	rsfMRI
38		Vegetative State AND fMRI	Correlation between resting state fMRI total neuronal activity and PET metabolism in healthy controls and patients with disorders of consciousness.	Soddu A, Gómez F, Heine L, Di Perri C, Bahri MA, Voss HU, Bruno MA, Vanhaudenhuyse A, Phillips C, Demertzi A, Chatelle C, Schrouff J, Thibaut A, Charland-Verville V, Noirhomme Q, Salmon E, Tshibanda JF, Schiff ND, Laureys S.	2016	no	rsfMRI
39		Vegetative State AND fMRI	The Clinical Stages of Sporadic Creutzfeldt-Jakob Disease with Met/Met Genotype in Korean Patients.	Park SY, Wang MJ, Jang JW, Park YH, Lim JS, Youn YC, Kim J, Kim S.	2016	no	not pertinent
40		Vegetative State AND fMRI	Multimodal study of default-mode network integrity in disorders of consciousness.	Rosazza C, Andronache A, Sattin D, Bruzzone MG, Marotta G, Nigri A, Ferraro S, Rossi Sebastiano D, Porcu L, Bersano A, Benti R, Leonardi M, D'Incerti L, Minati L	2016	no	rsfMRI
41		Vegetative State AND fMRI	Functional magnetic resonance imaging in disorders of consciousness: preliminary results of an innovative analysis of brain connectivity.	De Pasquale F, Caravasso CF, Péran P, Catani S, Tuovinen N, Sabatini U, Formisano R	2016	no	DTI and rsfMRI
42		Vegetative State AND fMRI	Structural brain injury in patients with disorders of consciousness: A voxel-based morphometry study.	Guldenmund P, Soddu A, Baquero K, Vanhaudenhuyse A, Bruno MA, Gosseries O, Laureys S, Gómez F.	2016	no	VBM
43		Vegetative State AND fMRI	Recovery From Vegetative State to Minimally Conscious State: A Case Report.	Jang S, Kim S, Lee H.	2016	no	DTT
44		Vegetative State AND fMRI	Results of a prospective study (CATS) on the effects of thalamic stimulation in minimally conscious and vegetative state patients.	Magrassi L, Maggioni G, Pistarini C, Di Perri C, Bastianello S, Zippo AG, Iotti GA, Biella GE, Imberti R.	2016	no	DBS
45		Vegetative State AND fMRI	Ascending Reticular Activating System in a Patient with Persistent Vegetative State.	Jang SH, Seo YS.	2016	no	DTT
46		Vegetative State AND fMRI	Vegetative State: Difficulty in Identifying Consciousness and Predicting Outcome].	Kondratyeva EA, Avdunina IA, Kondratyev AN, Ulitin AU, Ivanova NE, Petrova MV, Luginina EV, Grechko AV.	2016	no	review
47		Vegetative State AND fMRI	Relationship between the anterior forebrain mesocircuit and the default mode network in the structural bases of disorders of consciousness.	Lant ND, Gonzalez-Lara LE, Owen AM, Fernández-Espejo D.	2016	no	DTI
48	5	Vegetative State AND fMRI	Cerebral response to subject's own name showed high prognostic value in traumatic vegetative state	Wang F, Di H, Hu X, Jing S, Thibaut A, Di Perri C, Huang W, Nie Y, Schnakers C, Laureys S.	2015	yes		Y	Y	Y	Y	Y	N	Y	INCLUDED	WE DID NOT CONSIDER 2 EMCS PATIENTS	INCLUDED
49		Vegetative State AND fMRI	Ethical challenges of the finding of covert awareness with neuroimaging in vegetative states].	Robles Del Olmo B, García Collado D.	2016	no	not pertinent
50		Vegetative State AND fMRI	In Reply.	Bender	2016	no	not pertinent
51		Vegetative State AND fMRI	Additions.	von Wild KR, Gerstenbrand F, Potapov A.	2016	no	Commentary
52	6	Vegetative State AND fMRI	Multiple tasks and neuroimaging modalities increase the likelihood of detecting covert awareness in patients with disorders of consciousness.	Gibson RM, FernÃ¡ndez-Espejo D, Gonzalez-Lara LE, Kwan BY, Lee DH, Owen AM, Cruse D.	2014	yes		Y	Y	Y	Y	Y	Y	Y	INCLUDED		EXCLUDED	unclear labeling (no correspondence with the AAL)
53		Vegetative State AND fMRI	Clinical Response to tDCS Depends on Residual Brain Metabolism and Grey Matter Integrity in Patients With Minimally Conscious State.	Thibaut A, Di Perri C, Chatelle C, Bruno MA, Bahri MA, Wannez S, Piarulli A, Bernard C, Martial C, Heine L, Hustinx R, Laureys S.	2016	no	structural MRI
54		Vegetative State AND fMRI	A case of heat stroke showing abnormal diffuse high intensity of the cerebral and cerebellar cortices in diffusion weighted image	Kuzume D, Inoue S, Takamatsu M, Sajima K, Kon-No Y, Yamasaki M.	2016	no	DWI
55		Vegetative State AND fMRI	Intrinsic Functional Connectivity Patterns Predict Consciousness Level and Recovery Outcome in Acquired Brain Injury.	Wu X, Zou Q, Hu J, Tang W, Mao Y, Gao L, Zhu J, Jin Y, Wu X, Lu L, Zhang Y, Zhang Y, Dai Z, Gao JH, Weng X, Zhou L, Northoff G, Giacino JT, He Y, Yang Y.	2016	no	rsfMRI
56		Vegetative State AND fMRI	Investigation of vibration-induced artifact in clinical diffusion-weighted imaging of pediatric subjects	Berl MM, Walker L, Modi P, Irfanoglu MO, Sarlls JE, Nayak A, Pierpaoli C.	2016	no	review
57		Vegetative State AND fMRI	GABAA receptor deficits predict recovery in patients with disorders of consciousness: A preliminary multimodal [(11) C]Flumazenil PET and fMRI study.	Qin P, Wu X, Duncan NW, Bao W, Tang W, Zhang Z, Hu J, Jin Y, Wu X, Gao L, Lu L, Guan Y, Lane T, Huang Z, Bodien YG, Giacino JT, Mao Y, Northoff G	2015	no	rsfMRI and connectivity
58		Vegetative State AND fMRI	Preserved consciousness in vegetative and minimal conscious states: systematic review and meta-analysis.	Kondziella D, Friberg CK, Frokjaer VG, Fabricius M, Møller K.	2016	no	review
59		Vegetative State AND fMRI	Intrinsic functional connectivity differentiates minimally conscious from unresponsive patients	Demertzi A, Antonopoulos G, Heine L, Voss HU, Crone JS, de Los Angeles C, Bahri MA, Di Perri C, Vanhaudenhuyse A, Charland-Verville V, Kronbichler M, Trinka E, Phillips C, Gomez F, Tshibanda L, Soddu A, Schiff ND, Whitfield-Gabrieli S, Laureys S.	2015	no	rsfMRI and connectivity
60		Vegetative State AND fMRI	Functional connectivity in disorders of consciousness: methodological aspects and clinical relevance	Marino S, Bonanno L, Giorgio A.	2016	no	not a research article
61		Vegetative State AND fMRI	Severe neurologic impairment and uncommon magnetic resonance imaging findings after carbon monoxide poisoning.	Hoffmann C, Bouix J, Poyat C, Alhanati L, Tourtier JP, Falzone E.	2016	no	not pertinent
62	7	Vegetative State AND fMRI	Thalamo-frontal connectivity mediates top-down cognitive functions in disorders of consciousness.	Monti MM, Rosenberg M, Finoia P, Kamau E, Pickard JD, Owen AM.	2015	yes		Y	Y	Y	Y	Y	Y	N	EXCLUDED
63		Vegetative State AND fMRI	Thalamic and extrathalamic mechanisms of consciousness after severe brain injury	Lutkenhoff ES, Chiang J, Tshibanda L, Kamau E, Kirsch M, Pickard JD, Laureys S, Owen AM, Monti MM.	2015	no	structural MRI
64		Vegetative State AND fMRI	Persistent vegetative state and minimally conscious state: a systematic review and meta-analysis of diagnostic procedures.	Bender A, Jox RJ, Grill E, Straube A, Lulé D.	2015	no	meta-analysis
65	8	Vegetative State AND fMRI	Brain response to thermal stimulation predicts outcome of patients with chronic disorders of consciousness.	Li L, Kang XG, Qi S, Xu XX, Xiong LZ, Zhao G, Yin H, Jiang W.	2015	yes		Y	Y	Y	Y	Y	Y	Y	INCLUDED		EXCLUDED	unclear labelling (not clear where the midbrain activations are)
66		Vegetative State AND fMRI	Risk, diagnostic error, and the clinical science of consciousness	Peterson A, Cruse D, Naci L, Weijer C, Owen AM.	2015	no	review
67		Vegetative State AND fMRI	Magnetic resonance imaging characteristics of persistent vegetative state due to prolonged hypoglycemia.	Guler A, Kumral E, Sirin TC, Sirin H, Kitis O.	2015	no	structural MRI
68		Vegetative State AND fMRI	Resting brain activity in disorders of consciousness: a systematic review and meta-analysis.	Hannawi Y, Lindquist MA, Caffo BS, Sair HI, Stevens RD.	2015	no	review
69		Vegetative State AND fMRI	Diffuse cerebral vasospasm after resection of schwannoma: a case report.	Qi J, Zhang L, Jia W, Zhang J, Wu Z.	2015	no	not pertinent
70		Vegetative State AND fMRI	Using functional magnetic resonance imaging and electroencephalography to detect consciousness after severe brain injury.	Owen AM.	2015	no	not a research article
71		Vegetative State AND fMRI	Why is the distinction between neural predispositions, prerequisites, and correlates of the level of consciousness clinically relevant?: Functional brain imaging in coma and vegetative state.	Northoff G, Heiss WD.	2015	no	not a research article
72		Vegetative State AND fMRI	Impaired consciousness is linked to changes in effective connectivity of the posterior cingulate cortex within the default mode network.	Crone JS, Schurz M, Höller Y, Bergmann J, Monti M, Schmid E, Trinka E, Kronbichler M.	2015	no	connectivity
73		Vegetative State AND fMRI	BCI in patients with disorders of consciousness: clinical perspectives	Luauté J, Morlet D, Mattout J.	2015	no	not a research article
74		Vegetative State AND fMRI	A method for functional network connectivity using distance correlation.	Rudas J, Guaje J, Demertzi A, Heine L, Tshibanda L, Soddu A, Laureys S, Gomez F.	2015	no	rsfMRI and connectivity
75		Vegetative State AND fMRI	Development of primary central nervous system lymphoma associated with human immunodeficiency virus and JC virus infection.	Kawakami T, Sakai K, Mimura Y, Senoo Y, Hirabayashi Y, Nakazawa H, Koshihara H, Oguchi K, Takei Y, Ohara S, Watanabe N, Nakazawa K, Oyanagi K, Kitano K.	2015	no	not pertinent
76	9	Vegetative State AND fMRI	Preservation of electroencephalographic organization in patients with impaired consciousness andimaging-based evidence of command-following.	Forgacs PB, Conte MM, Fridman EA, Voss HU, Victor JD, Schiff ND.	2014	yes		Y	Y	Y	N	Y	Y	Y	EXCLUDED
77	10	Vegetative State AND fMRI	Diagnostic precision of PET imaging and functional MRI in disorders of consciousness: a clinical validation study.	Stender J, Gosseries O, Bruno MA, Charland-Verville V, Vanhaudenhuyse A, Demertzi A, Chatelle C, Thonnard M, Thibaut A, Heine L, Soddu A, Boly M, Schnakers C, Gjedde A, Laureys S.	2014	yes		Y	Y	Y	N	Y	Y	N	EXCLUDED
78		Vegetative State AND fMRI	Prognostication in comatose survivors of cardiac arrest: an advisory statement from the European Resuscitation Council and the European Society of Intensive Care Medicine.	Sandroni C, Cariou A, Cavallaro F, Cronberg T, Friberg H, Hoedemaekers C, Horn J, Nolan JP, Rossetti AO, Soar J.	2014	no	not a research article
79		Vegetative State AND fMRI	Questioning the dichotomy between vegetative state and minimally conscious state: a review of the statistical evidence.	Liberati G, Hünefeldt T, Olivetti Belardinelli M.	2014	no	review
80		Vegetative State AND fMRI	Technology-based assessment in patients with disorders of consciousness.	Di Perri C, Heine L, Amico E, Soddu A, Laureys S, Demertzi A.	2014	no	not a research article
81		Vegetative State AND fMRI	Methods for detection of myocardial viability in patients with heart failure].	Umaramanan T, Tayal B, Jensen SE, Petersen LJ.	2014	no	not pertinent
82	11	Vegetative State AND fMRI	Brain activation by music in patients in a vegetative or minimally conscious state following diffuse brain injury.	Okumura Y, Asano Y, Takenaka S, Fukuyama S, Yonezawa S, Kasuya Y, Shinoda J.	2014	yes		Y	Y	Y	Y	Y	Y	Y	INCLUDED		EXCLUDED	comparison between tasks
83		Vegetative State AND fMRI	A common neural code for similar conscious experiences in different individuals.	Naci L, Cusack R, Anello M, Owen AM.	2014	no	healthy individuals
84		Vegetative State AND fMRI	I716F AβPP mutation associates with the deposition of oligomeric pyroglutamate amyloid-β and α-synucleinopathy with Lewy bodies.	Sieczkowski E, Milenkovic I, Venkataramani V, Giera R, Ströbel T, Höftberger R, Liberski PP, Auff E, Wirths O, Bayer TA, Kovacs GG.	2014	no	not pertinent
85		Vegetative State AND fMRI	Measuring consciousness in coma and related states.	Di Perri C, Thibaut A, Heine L, Soddu A, Demertzi A, Laureys S.	2014	no	not a research article
86		Vegetative State AND fMRI	Volumetric analysis of cerebrospinal fluid and brain parenchyma in a patient with hydranencephaly and macrocephaly--case report.	Radoš M, Klarica M, Mučić-Pucić B, Nikić I, Raguž M, Galkowski V, Mandić D, Orešković D.	2014	no	not functional MRI
87		Vegetative State AND fMRI	Susceptibility-weighted imaging in heat stroke.	Zhang XY, Li J.	2014	no	not pertinent
88		Vegetative State AND fMRI	Abnormal amygdala resting-state functional connectivity in adolescent depression.	Cullen KR, Westlund MK, Klimes-Dougan B, Mueller BA, Houri A, Eberly LE, Lim KO.	2014	no	not pertinent
89		Vegetative State AND fMRI	Potential applications of concurrent transcranial magnetic stimulation and functional magnetic resonance imaging in acquired brain injury and disorders of consciousness.	Guller Y, Giacino J.	2014	no	review
90		Vegetative State AND fMRI	What kind of consciousness is minimal?	Kotchoubey B, Vogel D, Lang S, Müller F.	2014	no	review
91		Vegetative State AND fMRI	Recent advances in disorders of consciousness: focus on the diagnosis.	Gosseries O, Zasler ND, Laureys S.	2014	no	review
92		Vegetative State AND fMRI	Prognostic value of a qualitative brain MRI scoring system after cardiac arrest.	Hirsch KG, Mlynash M, Jansen S, Persoon S, Eyngorn I, Krasnokutsky MV, Wijman CA, Fischbein NJ.	2014	no	not pertinent
93		Vegetative State AND fMRI	Etiology and prognosis of non-convulsive status epilepticus.	Kang BS, Jhang Y, Kim YS, Moon J, Shin JW, Moon HJ, Lee ST, Jung KH, Chu K, Park KI, Lee SK.	2014	no	not pertinent
94		Vegetative State AND fMRI	Oral cysteamine bitartrate and N-acetylcysteine for patients with infantile neuronal ceroid lipofuscinosis: a pilot study.	Levin SW, Baker EH, Zein WM, Zhang Z, Quezado ZM, Miao N, Gropman A, Griffin KJ, Bianconi S, Chandra G, Khan OI, Caruso RC, Liu A, Mukherjee AB.	2014	no	not pertinent
95		Vegetative State AND fMRI	Deafferentation in thalamic and pontine areas in severe traumatic brain injury	Laouchedi M, Galanaud D, Delmaire C, Fernandez-Vidal S, Messé A, Mesmoudi S, Oulebsir Boumghar F, Pélégrini-Issac M, Puybasset L, Benali H, Perlbarg V.	2014	no	DTI
96		Vegetative State AND fMRI	Disorders of consciousness: Diagnostic accuracy of brain imaging in the vegetative state	Owen	2014	no	review
97		Vegetative State AND fMRI	Long-term MRI cell tracking after intraventricular delivery in a patient with global cerebral ischemia and prospects for magnetic navigation of stem cells within the CSF.	Janowski M, Walczak P, Kropiwnicki T, Jurkiewicz E, Domanska-Janik K, Bulte JW, Lukomska B, Roszkowski M.	2014	no	cell transplantation and structural MRI
98		Vegetative State AND fMRI	Ethics of neuroimaging after serious brain injury.	Weijer C, Peterson A, Webster F, Graham M, Cruse D, Fernández-Espejo D, Gofton T, Gonzalez-Lara LE, Lazosky A, Naci L, Norton L, Speechley K, Young B, Owen AM.	2014	no	not a research article
99		Vegetative State AND fMRI	Altered temporal variance and neural synchronization of spontaneous brain activity in anesthesia.	Huang Z, Wang Z, Zhang J, Dai R, Wu J, Li Y, Liang W, Mao Y, Yang Z, Holland G, Zhang J, Northoff G.	2014	no	rsfMRI
100		Vegetative State AND fMRI	Hyperactive external awareness against hypoactive internal awareness in disorders of consciousness using resting-state functional MRI: highlighting the involvement of visuo-motor modulation.	He JH, Yang Y, Zhang Y, Qiu SY, Zhou ZY, Dang YY, Dai YW, Liu YJ, Xu RX.	2014	no	rsfMRI
101		Vegetative State AND fMRI	Hematopoietic SCT: a useful treatment for late metachromatic leukodystrophy.	Solders M, Martin DA, Andersson C, Remberger M, Andersson T, Ringdén O, Solders G.	2014	no	not pertinent
102		Vegetative State AND fMRI	Is anybody in there?	OWEN	2014	no
103		Vegetative State AND fMRI	Significance of executive functioning in children with severe traumatic brain injury at different stages of consciousness recovery. Neuropsychological approach	Fufaeva EV.	2014	no	children
104	12	Vegetative State AND fMRI	Implementing novel imaging methods for improved diagnosis of disorder of consciousness patients.	Bick AS, Leker RR, Ben-Hur T, Levin N.	2013	yes		Y	Y	Y	N	Y	Y	Y	EXCLUDED
105		Vegetative State AND fMRI	Regional cerebral metabolic patterns demonstrate the role of anterior forebrain mesocircuit dysfunction in the severely injured brain.	Fridman EA, Beattie BJ, Broft A, Laureys S, Schiff ND.	2014	no	rs PET
106		Vegetative State AND fMRI	The clinical utility of fMRI for identifying covert awareness in the vegetative state: a comparison of sensitivity between 3T and 1.5T.	Fernández-Espejo D, Norton L, Owen AM.	2014	no	healthy individuals
107		Vegetative State AND fMRI	Functional neuroimaging of personally-relevant stimuli in a paediatric case of impaired awareness.	Nicholas CR, McLaren DG, Gawrysiak MJ, Rogers BP, Dougherty JH, Nash MR.	2014	no	children
108	13	Vegetative State AND fMRI	Making every word count for nonresponsive patients.	Naci L, Owen AM.	2013	yes		Y	Y	Y	Y	Y	Y	Y	EXCLUDED	NATIVE SPACE
109		Vegetative State AND fMRI	A modern minimally invasive transcallosal approach to the third ventricle. A personal experience of 30 patients.	Savu R, Mohan D, Mohan A, Moisa H, Ciurea AV.	2014	no	not pertinent
110		Vegetative State AND fMRI	Multiple fMRI system-level baseline connectivity is disrupted in patients with consciousnessalterations	Demertzi A, Gómez F, Crone JS, Vanhaudenhuyse A, Tshibanda L, Noirhomme Q, Thonnard M,	2014	no	rsfMRI
111		Vegetative State AND fMRI	Altered network properties of the fronto-parietal network and the thalamus in impaired consciousness.	Crone JS, Soddu A, Höller Y, Vanhaudenhuyse A, Schurz M, Bergmann J, Schmid E, Trinka E, Laureys S, Kronbichler M.	2013	no	rsfMRI
112		Vegetative State AND fMRI	Disruption of transfer entropy and inter-hemispheric brain functional connectivity in patients with disorder of consciousness.	Mäki-Marttunen V, Diez I, Cortes JM, Chialvo DR, Villarreal M.	2013	no	rsfMRI
113		Vegetative State AND fMRI	Surgical therapy for craniocerebral firearm injury.	Wei LF, Wang SS, Jing JJ, Zheng ZC, Gao JX, Liu Z, Wang RM.	2013	no	not pertinent
114		Vegetative State AND fMRI	Functional neuroanatomy of disorders of consciousness.	Di Perri C, Stender J, Laureys S, Gosseries O.	2013	no	not a research article
115		Vegetative State AND fMRI	Detecting awareness after severe brain injury.	Fernández-Espejo D, Owen AM.	2013	no	review
116	14	Vegetative State AND fMRI	The self and its resting state in consciousness: an investigation of the vegetative state.	Huang Z, Dai R, Wu X, Yang Z, Liu D, Hu J, Gao L, Tang W, Mao Y, Jin Y, Wu X, Liu B, Zhang Y, Lu L, Laureys S, Weng X, Northoff G.	2013	yes		Y	Y	Y	Y	Y	Y	N	EXCLUDED
117		Vegetative State AND fMRI	Motor-independent communication by severely physically challenged patients: neuroscientific research results and patient autonomy	Brukamp K.	2013	no	not a research article
118		Vegetative State AND fMRI	Traumatic cerebrovascular injury following severe head injury: proper diagnostic timetable and examination methods.	Onda H, Fuse A, Yamaguchi M, Igarashi Y, Watanabe A, Suzuki G, Hashizume A, Yokota H.	2013	no	not pertinent
119		Vegetative State AND fMRI	Limbic hyperconnectivity in the vegetative state.	Di Perri C, Bastianello S, Bartsch AJ, Pistarini C, Maggioni G, Magrassi L, Imberti R, Pichiecchio A, Vitali P, Laureys S, Di Salle F.	2013	no	rsfMRI
120		Vegetative State AND fMRI	Conscious awareness in patients in vegetative states: myth or reality?	Celesia	2013	no	review
121		Vegetative State AND fMRI	Transcranial direct current stimulation effects in disorders of consciousness.	Angelakis E, Liouta E, Andreadis N, Korfias S, Ktonas P, Stranjalis G, Sakas DE.	2014	no	tDCS
122	15	Vegetative State AND fMRI	Can mental imagery functional magnetic resonance imaging predict recovery in patients with disorders of consciousness?	Vogel D, Markl A, Yu T, Kotchoubey B, Lang S, Müller F.	2013	yes		Y	Y	Y	N	Y	Y	Y	EXCLUDED	not specified which patient activated which region
123		Vegetative State AND fMRI	Impact of functional MRI data preprocessing pipeline on default-mode network detectability in patients with disorders of consciousness.	Andronache A, Rosazza C, Sattin D, Leonardi M, D'Incerti L, Minati L	2013	no	rsfMRI
124	16	Vegetative State AND fMRI	Patients with unresponsive wakefulness syndrome respond to the pain cries of other people.	Yu T, Lang S, Vogel D, Markl A, Müller F, Kotchoubey B.	2013	yes		Y	Y	Y	Y	Y	Y	Y	INCLUDED		EXCLUDED	not clear nomenclature
125		Vegetative State AND fMRI	Zolpidem induces paradoxical metabolic and vascular changes in a patient with PVS.	Rodriguez-Rojas R, Machado C, Alvarez L, Carballo M, Estevez M, Perez-Nellar J, Pavon N, Chinchilla M, Carrick FR, DeFina P	2013	no	not pertinent
126		Vegetative State AND fMRI	Re: Patients with unresponsive wakefulness syndrome respond to the pain cries of other people.	Bernat JL.	2013	no	Commentary
127		Vegetative State AND fMRI	Coma and disorders of consciousness: scientific advances and practical considerations for clinicians.	Bodart O, Laureys S, Gosseries O.	2013	no	not a research article
128	17	Vegetative State AND fMRI	Global functional connectivity reveals highly significant differences between the vegetative and the minimally conscious state.	Kotchoubey B, Merz S, Lang S, Markl A, Müller F, Yu T, Schwarzbauer C.	2013	yes		Y	Y	N	Y	Y	Y	N	EXCLUDED
129		Vegetative State AND fMRI	Lymphoma and cerebral vasculitis in association with X-linked lymphoproliferative disease.	Zhu J, Zhang Y, Zhen ZJ, Chen Y, Wang J, Cai RQ, Sun XF.	2013	no	not pertinent
130	18	Vegetative State AND fMRI	Extending communication for patients with disorders of consciousness.	Liang X, Kuhlmann L, Johnston LA, Grayden DB, Vogrin S, Crossley R, Fuller K, Lourensz M, Cook MJ.	2014	yes		Y	Y	Y	Y	Y	Y	Y	INCLUDED		INCLUDED
131		Vegetative State AND fMRI	Microbleeds as a prognostic factor for acute subdural hematoma.	Yamaguchi T, Takai H, Hirai S, Yokosuka K, Toi H, Kuwayama K, Matsubara S, Hirano K, Uno M.	2013	no	not pertinent
132		Vegetative State AND fMRI	Immune endocrinological evaluation in patients with severe vascular acquired brain injuries: therapeutical approaches.	Amico AP, Terlizzi A, Megna M, Megna G, Damiani S.	2013	no	not pertinent
133		Vegetative State AND fMRI	Finding a way in: a review and practical evaluation of fMRI and EEG for detection and assessment in disorders of consciousness.	Harrison AH, Connolly JF.	2013	no	review
134		Vegetative State AND fMRI	Pain perception in the vegetative state: current status and critical reflections].	Arbour C.	2013	no	not a research article
135		Vegetative State AND fMRI	Dissociation of vegetative and minimally conscious patients based on brain operational architectonics: factor of etiology.	Fingelkurts AA, Fingelkurts AA, Bagnato S, Boccagni C, Galardi G.	2013	no	EEG
136		Vegetative State AND fMRI	Angiostrongylus meningoencephalitis: survival from minimally conscious state to rehabilitation.	Blair NF, Orr CF, Delaney AP, Herkes GK.	2013	no	not pertinent
137		Vegetative State AND fMRI	Introduction: Reconsidering Disorders of Consciousness in Light of Neuroscientific Evidence.	Jox RJ, Kuehlmeyer K.	2013	no	not a research article
138		Vegetative State AND fMRI	Diffusion tensor imaging for predicting the clinical outcome of delayed encephalopathy of acute carbon monoxide poisoning.	Hou X, Ma L, Wu L, Zhang Y, Ge H, Li Z, Gao Y, Zhou Y, Gao C.	2013	no	DTI
139		Vegetative State AND fMRI	Clinical differentiation and outcome evaluation in vegetative and minimally conscious statepatients:the neurophysiological approach.	De Salvo S, Bramanti P, Marino S.	2012	no	EEG
140		Vegetative State AND fMRI	Researchers challenge findings of team that showed awareness in three patients in vegetative state.	Dyer C.	2013	no	not a research article
141		Vegetative State AND fMRI	Glutamatergic function in the resting awake human brain is supported by uniformly high oxidative energy.	Hyder F, Fulbright RK, Shulman RG, Rothman DL.	2014	no	rsfMRI
142		Vegetative State AND fMRI	Panorama responds to editorial on fMRI for vegetative and minimally conscious states.	Walsh F, Simmonds F, Young GB, Owen AM.	2013	no	Commentary
143	19	Vegetative State AND fMRI	FMRI activation with an "affective speech" paradigm in vegetative and minimally conscious States: applicability and prognostic value.	Piperno R, Battistini A, Cevolani D, Maffei M, Leonardi M, Agati R.	2012	yes		Y	Y	Y	Y	Y	Y	Y	INCLUDED		EXCLUDED	not clear lateralization
144		Vegetative State AND fMRI	Can patients in vegetative state experience pain and have conscious awareness?	Celesia GG, Sannita WG	2012	no	Commentary
145		Vegetative State AND fMRI	fMRI for vegetative and minimally conscious states.	Turner-Stokes L, Kitzinger J, Gill-Thwaites H, Playford ED, Wade D, Allanson J, Pickard J; Royal College of Physicians' Prolonged Disorders of Consciousness Guidelines Development Group.	2012	no	Commentary
146		Vegetative State AND fMRI	Instrumental methods in the diagnostics of locked-in syndrome.	Kotchoubey B, Lotze M.	2012	no	LIS only
147		Vegetative State AND fMRI	A default mode of brain function in altered states of consciousness.	Guldenmund P, Vanhaudenhuyse A, Boly M, Laureys S, Soddu A.	2012	no	not a research article
148	20	Vegetative State AND fMRI	Pain-related somatosensory evoked potentials and functional brain magnetic resonance in the evaluation of neurologic recovery after cardiac arrest: a case study of three patients.	Zanatta P, Messerotti Benvenuti S, Baldanzi F, Bendini M, Saccavini M, Tamari W, Palomba D, Bosco E.	2012	yes		Y	Y	Y	Y	Y	Y	Y	INCLUDED		EXCLUDED	not clear which part of the somatosensory cortex and the cerebellum
149		Vegetative State AND fMRI	A role for the default mode network in the bases of disorders of consciousness.	Fernández-Espejo D, Soddu A, Cruse D, Palacios EM, Junque C, Vanhaudenhuyse A, Rivas E, Newcombe V, Menon DK, Pickard JD, Laureys S, Owen AM.	2012	no	rsfMRI and connectivity
150		Vegetative State AND fMRI	Hippocampal magnetic resonance imaging abnormalities in cardiac arrest are associated with poor outcome.	Greer DM, Scripko PD, Wu O, Edlow BL, Bartscher J, Sims JR, Camargo EE, Singhal AB, Furie KL.	2013	no	not pertinent
151		Vegetative State AND fMRI	Can sleep deprivation studies explain why human adults sleep?	Brown	2012	no	not pertinent
152		Vegetative State AND fMRI	Resting state networks and consciousness: alterations of multiple resting state network connectivity in physiological, pharmacological, and pathological consciousness States.	Heine L, Soddu A, Gómez F, Vanhaudenhuyse A, Tshibanda L, Thonnard M, Charland-Verville V, Kirsch M, Laureys S, Demertzi A.	2012	no	rsfMRI and connectivity
153	21	Vegetative State AND fMRI	Pattern classification of volitional functional magnetic resonance imaging responses in patients with severe brain injury.	Bardin JC, Schiff ND, Voss HU.	2012	yes		Y	Y	N	Y	N	N	Y	EXCLUDED
154		Vegetative State AND fMRI	DMN Operational Synchrony Relates to Self-Consciousness: Evidence from Patients in Vegetative and Minimally Conscious States.	Fingelkurts AA, Fingelkurts AA, Bagnato S, Boccagni C, Galardi G.	2012	no	EEG
155	22	Vegetative State AND fMRI	Visual cognition in disorders of consciousness: from V1 to top-down attention.	Monti MM, Pickard JD, Owen AM.	2013	yes		Y	Y	Y	Y	Y	Y	Y	INCLUDED		INCLUDED
156		Vegetative State AND fMRI	Neuroscience: The mind reader.	Cyranoski D.	2012	no	not a research article
157		Vegetative State AND fMRI	Traumatic peritentorial subdural hematomas: a study of 32 cases.	Takeuchi S, Takasato Y, Masaoka H, Hayakawa T, Yatsushige H, Nagatani K, Otani N, Osada H, Wada K, Nawashiro H.	2012	no	structural MRI
158		Vegetative State AND fMRI	Neuroanatomic connectivity of the human ascending arousal system critical to consciousness and its disorders.	Edlow BL, Takahashi E, Wu O, Benner T, Dai G, Bu L, Grant PE, Greer DM, Greenberg SM, Kinney HC, Folkerth RD.	2012	no	connectivity
159	23	Vegetative State AND fMRI	Assessing residual reasoning ability in overtly non-communicative patients using fMRI.	Hampshire A, Parkin BL, Cusack R, Espejo DF, Allanson J, Kamau E, Pickard JD, Owen AM.	2013	yes		Y	Y	Y	Y	Y	Y	Y	INCLUDED	WE CONSIDERED ONLY DATA FROM MOTOR IMAGERY TASK	INCLUDED
160		Vegetative State AND fMRI	Cortical source of blink-related delta oscillations and their correlation with levels of consciousness.	Bonfiglio L, Olcese U, Rossi B, Frisoli A, Arrighi P, Greco G, Carozzo S, Andre P, Bergamasco M, Carboncini MC.	2012	no	EEG
161		Vegetative State AND fMRI	A Cuban perspective on management of persistent vegetative state.	Machado C, Estévez M, Rodríguez R, Pérez-Nellar J, Gutiérrez J, Carballo M, Olivares A, Fleitas M, Pando A, Beltrán C	2012	no	RICONTROLLARE
162		Vegetative State AND fMRI	"Complete motor locked-in" and consequences for the concept of minimally conscious state.	de Jong BM.	2012	no	LIS only
163	24	Vegetative State AND fMRI	Deactivation of the default mode network as a marker of impaired consciousness: an fMRI study.	Crone JS, Ladurner G, Höller Y, Golaszewski S, Trinka E, Kronbichler M.	2011	yes		Y	Y	Y	Y	Y	Y	Y	INCLUDED		INCLUDED
164		Vegetative State AND fMRI	Hypoxic-ischaemic brain injury: imaging and neurophysiology abnormalities related to outcome.	Howard RS, Holmes PA, Siddiqui A, Treacher D, Tsiropoulos I, Koutroumanidis M.	2012	no	structural MRI
165	25	Vegetative State AND fMRI	Functional imaging reveals movement preparatory activity in the vegetative state.	Bekinschtein TA, Manes FF, Villarreal M, Owen AM, Della-Maggiore V.	2011	yes		Y	Y	Y	Y	Y	Y	Y	INCLUDED		INCLUDED
166	26	Vegetative State AND fMRI	A network approach to assessing cognition in disorders of consciousness.	Rodriguez Moreno D, Schiff ND, Giacino J, Kalmar K, Hirsch J.	2010	yes		Y	Y	Y	Y	N	N	Y	INCLUDED	WE DID NOT CONSIDER THE EMCS AND THE LIS PATIENTS	INCLUDED
167		Vegetative State AND fMRI	Microswitch technology and contingent stimulation to promote adaptive engagement in persons with minimally conscious state: a case evaluation.	Lancioni GE, Singh NN, O'Reilly MF, Sigafoos J, Amenduni MT, Navarro J, Buonocunto F, Scarabino T, Belardinelli MO.	2012	no	not imaging
168		Vegetative State AND fMRI	A Japanese case with Nasu-Hakola disease of DAP12 gene mutation exhibiting precuneus hypoperfusion.	Nakamagoe K, Shioya A, Yamaguchi T, Takahashi H, Koide R, Monzen T, Satoh J, Tamaoka A.	2011	no	not pertinent
169		Vegetative State AND fMRI	EEG can pick up brain activity in people in vegetative state, shows study.	Hawkes N	2011	no	EEG
170		Vegetative State AND fMRI	Bedside detection of awareness in the vegetative state: a cohort study.	Cruse D, Chennu S, Chatelle C, Bekinschtein TA, Fernández-Espejo D, Pickard JD, Laureys S, Owen AM.	2011	no	EEG
171	27	Vegetative State AND fMRI	Combination of diffusion tensor and functional magnetic resonance imaging during recovery from the vegetative state.	Fernández-Espejo D, Junque C, Cruse D, Bernabeu M, Roig-Rovira T, Fábregas N, Rivas E, Mercader JM.	2010	yes		Y	Y	Y	Y	Y	Y	Y	INCLUDED	WE CONSIDERED THE DATA AFTER 1 MONTH WHEN THE PATIENT WAS IN UWS	INCLUDED
172		Vegetative State AND fMRI	A speech expression disorder in patients with severe diffuse brain injury who emerged from a vegetative or minimally conscious state.	Toyoshima Y, Asano Y, Shinoda J, Takenaka S, Aki T, Iwama T.	2011	no	not DOC
173		Vegetative State AND fMRI	Arterial spin labeling and altered cerebral blood flow patterns in the minimally conscious state.	Liu AA, Voss HU, Dyke JP, Heier LA, Schiff ND.	2011	no	rest
174		Vegetative State AND fMRI	Wernicke's encephalopathy in a patient with acute pancreatitis: unusual cortical involvement and marvelous prognosis.	Cui HW, Zhang BA, Peng T, Liu Y, Liu YR.	2011	no	not pertinent
175		Vegetative State AND fMRI	Intracranial hemorrhage from undetected aneurysmal rupture complicating transphenoidal pituitary adenoma resection.	Rustagi T, Uy EM, Rai M, Kannan S, Senatus P.	2011	no	not pertinent
176		Vegetative State AND fMRI	Multimodal neuroimaging in patients with disorders of consciousness showing "functional hemispherectomy".	Bruno MA, Fernández-Espejo D, Lehembre R, Tshibanda L, Vanhaudenhuyse A, Gosseries O, Lommers E, Napolitani M, Noirhomme Q, Boly M, Papa M, Owen A, Maquet P, Laureys S, Soddu A.	2011	no	rest
177		Vegetative State AND fMRI	Electrophysiological correlates of behavioural changes in vigilance in vegetative state and minimally conscious state.	Landsness E, Bruno MA, Noirhomme Q, Riedner B, Gosseries O, Schnakers C, Massimini M, Laureys S, Tononi G, Boly M.	2011	no	EEG
178		Vegetative State AND fMRI	A novel SOX10 mutation in a patient with PCWH who developed hypoxic-ischemic encephalopathy after E. coli sepsis.	Unzicker A, Pingault V, Meyer T, Rauthe S, Schütz A, Kunzmann S.	2011	no	not pertinent
179		Vegetative State AND fMRI	Preoperative evaluation of unruptured cerebral aneurysms by fast imaging employing steady-stateacquisition image.	Kimura T, Morita A, Shirouzu I, Sora S.	2011	no	not pertinent
180		Vegetative State AND fMRI	Single photon emission computed tomography scanning: A predictor of outcome in vegetative state of head injury.	Nayak P, Mahapatra AK	2011	no	SPECT rest
181		Vegetative State AND fMRI	Resting state activity in patients with disorders of consciousness.	Soddu A, Vanhaudenhuyse A, Demertzi A, Bruno MA, Tshibanda L, Di H, Mélanie B, Papa M, Laureys S, Noirhomme Q.	2011	no	rest
182		Vegetative State AND fMRI	Probing consciousness with event-related potentials in the vegetative state.	Faugeras F, Rohaut B, Weiss N, Bekinschtein TA, Galanaud D, Puybasset L, Bolgert F, Sergent C, Cohen L, Dehaene S, Naccache L.	2011	no	ERP
183		Vegetative State AND fMRI	Measuring the fading consciousness in the human brain.	Boly M.	2011	no	Opinion
184		Vegetative State AND fMRI	Global Functional Disconnections in Post-anoxic Coma Patient.	Achard S, Kremer S, Schenck M, Renard F, Ong-Nicolas C, Namer JI, Mutschler V, Schneider F, Delon-Martin C.	2011	no	rsfMRI
185		Vegetative State AND fMRI	Experimental and theoretical approaches to conscious processing	Dehaene S, Changeux JP.	2011	no	review
186		Vegetative State AND fMRI	Identifying the default-mode component in spatial IC analyses of patients with disorders of consciousness.	Soddu A, Vanhaudenhuyse A, Bahri MA, Bruno MA, Boly M, Demertzi A, Tshibanda JF, Phillips C, Stanziano M, Ovadia-Caro S, Nir Y, Maquet P, Papa M, Malach R, Laureys S, Noirhomme Q.	2012	no	resting state connectivity
187	28	Vegetative State AND fMRI	Anterior cingulate activity and the self in disorders of consciousness	Qin P, Di H, Liu Y, Yu S, Gong Q, Duncan N, Weng X, Laureys S, Northoff G.	2010	yes		Y	Y	Y	Y	Y	Y	Y	INCLUDED		INCLUDED
188		Vegetative State AND fMRI	Disorders of consciousness: what's in a name?	Gosseries O, Bruno MA, Chatelle C, Vanhaudenhuyse A, Schnakers C, Soddu A, Laureys S.	2011	no	not a research article
189		Vegetative State AND fMRI	Source imaging of QEEG as a method to detect awareness in a person in vegetative state.	John ER, Halper JP, Lowe RS, Merkin H, Defina P, Prichep LS.	2011	no	EEG
190		Vegetative State AND fMRI	Neuroimaging technique: a diagnostic tool to detect altered states of consciousness	Thonnard M, Boly M, Bruno MA, Chatelle C, Gosseries O, Laureys S, Vanhaudenhuyse A.	2011	no	Commentary
191		Vegetative State AND fMRI	Central pontine myelinolysis after liver transplantation. Report of five cases].	Cartier R L, Armijo M J, Quiroz Z G, Matamala C JM.	2011	no	not pertinent
192		Vegetative State AND fMRI	Dynamic assessment of corpus callosum and corticospinal tracts structure using diffusion-tensor MRI in diffuse axonal injury].	Zakharova NE, Potapov AA, Kornienko VN, Pronin IN, Zaĭtsev OS, Gavrilov AG, Fadeeva LM, Oshorov AV, Sychev AA, Takush SV.	2010	no	DTI
193		Vegetative State AND fMRI	Detecting residual cognitive function in disorders of consciousness.	Coleman MR, Pickard JD.	2011	no	not a research article
194		Vegetative State AND fMRI	Arnold-Chiari malformation type 1 complicated by sudden onset anterior spinal artery thrombosis, tetraparesis and respiratory arrest.	Wani AM, Zayyani NR, Al Miamini W, Khoujah AM, Alharbi Z, Diari MS.	2011	no	not pertinent
195		Vegetative State AND fMRI	Delayed hypoxic-ischemic leukoencephalopathy.	Nzwalo H, Sá F, Cordeiro I, Ferreira F, Basílio C.	2011	no	not pertinent
196		Vegetative State AND fMRI	Brain connectivity in pathological and pharmacological coma.	Noirhomme Q, Soddu A, Lehembre R, Vanhaudenhuyse A, Boveroux P, Boly M, Laureys S.	2011	no	connectivity
197		Vegetative State AND fMRI	Functional brain imaging in the clinical assessment of consciousness.	Rafii MS, Brewer JB.	2010	no	not a research article
198		Vegetative State AND fMRI	Vegetative or minimally conscious state?	Overbeek BU, Lavrijsen JC, Eilander HJ.	2010	no	not imaging
199		Vegetative State AND fMRI	Specific and nonspecific thalamocortical functional connectivity in normal and vegetative states.	Zhou J, Liu X, Song W, Yang Y, Zhao Z, Ling F, Hudetz AG, Li SJ.	2011	no	connectivity
200		Vegetative State AND fMRI	TCD diastolic velocity decay and pulsatility index increment in PVS cases.	Perez-Nellar J, Machado C, Scherle CE, Chinchilla M.	2010	no	other technique (TCD)
201		Vegetative State AND fMRI	Current controversies in states of chronic unconsciousness.	Bernat JL.	2010	no	not imaging
202		Vegetative State AND fMRI	The neural correlates of consciousness: electrophysiological and neuroimaging evidence for conscious processing in vegetative state.	Sörös P.	2011	no	Commentary
203	29	Vegetative State AND fMRI	Willful modulation of brain activity in disorders of consciousness.	Monti MM, Vanhaudenhuyse A, Coleman MR, Boly M, Pickard JD, Tshibanda L, Owen AM, Laureys S.	2010	yes		Y	Y	Y	Y	Y	Y	Y	INCLUDED		INCLUDED
204		Vegetative State AND fMRI	Recent case developments in health law. "Willful modulation of brain activity in disorders of consciousness": legal and ethical ramifications.	Bressman JO, Reidler JS.	2010	no	not imaging
205		Vegetative State AND fMRI	Prolonged high-dose isoflurane for refractory status epilepticus: is it safe?	Fugate JE, Burns JD, Wijdicks EF, Warner DO, Jankowski CJ, Rabinstein AA.	2010	no	not pertinent
206	30	Vegetative State AND fMRI	Abnormal functional MRI BOLD contrast in the vegetative state after severe traumatic brain injury.	Heelmann V, Lippert-Grüner M, Rommel T, Wedekind C.	2010	yes		Y	Y	Y	Y	Y	Y	Y	INCLUDED		INCLUDED
207		Vegetative State AND fMRI	Disorders of consciousness: Moving from passive to resting state and active paradigms.	Bruno MA, Soddu A, Demertzi A, Laureys S, Gosseries O, Schnakers C, Boly M, Noirhomme Q, Thonnard M, Chatelle C, Vanhaudenhuyse A.	2010	no	resting state
208		Vegetative State AND fMRI	Diffusion weighted imaging distinguishes the vegetative state from the minimally conscious state.	Fernández-Espejo D, Bekinschtein T, Monti MM, Pickard JD, Junque C, Coleman MR, Owen AM.	2011	no	DWI
209		Vegetative State AND fMRI	Value of cerebral microhemorrhages detected with susceptibility-weighted MR Imaging for prediction of long-term outcome in children with nonaccidental trauma.	Colbert CA, Holshouser BA, Aaen GS, Sheridan C, Oyoyo U, Kido D, Ashwal S.	2010	no	not pertinent
210		Vegetative State AND fMRI	Diagnosing consciousness: neuroimaging, law, and the vegetative state.	Fisher CE, Appelbaum PS.	2010	no	review
211		Vegetative State AND fMRI	Severe brain injury and the subjective life.	Billings JA, Churchill LR, Payne R.	2010	no	not pertinent
212		Vegetative State AND fMRI	Absence seizures with myoclonic seizures as an early manifestation of dentato-rubro-pallido-luysian atrophy (DRPLA): a follow-up clinical course of twelve years.	Sudo K, Hata D, Yokoyama N, Kawashima J, Yabe I, Tajima Y, Matsumoto A, Tashiro K.	2010	no	not pertinent
213		Vegetative State AND fMRI	Willful modulation of brain activity in disorders of consciousness.	Sun F, Zhou G.	2010	no	Commentary
214		Vegetative State AND fMRI	Willful modulation of brain activity in disorders of consciousness.	Striano P, Zara F, Minetti C.	2010	no	Commentary
215		Vegetative State AND fMRI	Willful modulation of brain activity in disorders of consciousness.	Ma Y, Fei Z, Qu Y.	2010	no	Commentary
216		Vegetative State AND fMRI	Willful modulation of brain activity in disorders of consciousness.	Byrne S, Hardiman O.	2010	no	Commentary
217		Vegetative State AND fMRI	Aetiological differences in neuroanatomy of the vegetative state: insights from diffusion tensor imaging and functional implications.	Newcombe VF, Williams GB, Scoffings D, Cross J, Carpenter TA, Pickard JD, Menon DK.	2010	no	DTI
218		Vegetative State AND fMRI	Aetiological differences in neuroanatomy of the vegetative state: insights from diffusion tensor imaging and functional implications.	Wilson C.	2010	no	Commentary
219		Vegetative State AND fMRI	Neurofunctional imaging in differential diagnosis and evaluation of outcome in vegetative and minimally conscious state.	Marino S, Bramanti P.	2009	no	review
220		Vegetative State AND fMRI	Cerebral vasculopathy after 4-bromo-2,5-dimethoxyphenethylamine ingestion.	Ambrose JB, Bennett HD, Lee HS, Josephson SA.	2010	no	not pertinent
221		Vegetative State AND fMRI	Reductions of thalamic volume and regional shape changes in the vegetative and the minimally conscious states.	Fernández-Espejo D, Junque C, Bernabeu M, Roig-Rovira T, Vendrell P, Mercader JM.	2010	no	structural MRI
222		Vegetative State AND fMRI	When "vegetative state" is not really true	Nau JY.	2010	no	not imaging
223		Vegetative State AND fMRI	Thought process.	Wright S.	2010	no	NOT FOUND
224	31	Vegetative State AND fMRI	Executive functions in the absence of behavior: functional imaging of the minimally conscious state.	Monti MM, Coleman MR, Owen AM.	2009	yes		Y	Y	Y	Y	Y	Y	N	EXCLUDED
225		Vegetative State AND fMRI	Brain anatomy, cerebral blood flow, and connectivity in the transition from PVS to MCS.	Machado C, Rodríguez R, Carballo M, Korein J, Sanchez-Catasus C, Pérez J, Leisman G.	2009	no	not functional MRI
226	32	Vegetative State AND fMRI	Usefulness of functional MRI associated with PET scan and evoked potentials in the evaluation of brain functions after severe brain injury: preliminary results.	Kremer S, Nicolas-Ong C, Schunck T, Schenck M, Collange O, Mutschler V, Namer IJ, Dietemann JL, Delon-Martin C, Schneider F.	2010	yes		Y	Y	Y	Y	Y	Y	Y	EXCLUDED	no patient' clinical description at the time of the examination
227		Vegetative State AND fMRI	Cogito ergo sum by MRI.	Ropper AH.	2010	no	Commentary
228		Vegetative State AND fMRI	Magnetic resonance spectroscopy predicts outcomes for children with nonaccidental trauma.	Aaen GS, Holshouser BA, Sheridan C, Colbert C, McKenney M, Kido D, Ashwal S.	2010	no	not pertinent
229		Vegetative State AND fMRI	A misdiagnosed patient: 16 years of locked-in syndrome, the influence of rehabilitation.	Lukowicz M, Matuszak K, Talar A.	2010	no	not imaging
230		Vegetative State AND fMRI	GABA(A) alpha-1 subunit mediated desynchronization of elevated low frequency oscillations alleviates specific dysfunction in stroke--a case report.	Hall SD, Yamawaki N, Fisher AE, Clauss RP, Woodhall GL, Stanford IM.	2010	no	not pertinent
231		Vegetative State AND fMRI	MRI in coma survivors	Tshibanda L, Vanhaudenhuyse A, Bruno MA, Boly M, Soddu A, Laureys S, Moonen G.	2010	no	not a research article
232		Vegetative State AND fMRI	Neuroethics, neuroimaging, and disorders of consciousness: promise or peril?	Fins JJ	2010	no	not a research article
233		Vegetative State AND fMRI	Default network connectivity reflects the level of consciousness in non-communicative brain-damaged patients.	Vanhaudenhuyse A, Noirhomme Q, Tshibanda LJ, Bruno MA, Boveroux P, Schnakers C, Soddu A, Perlbarg V, Ledoux D, Brichant JF, Moonen G, Maquet P, Greicius MD, Laureys S, Boly M.	2010	no	resting and connectivity
234	33	Vegetative State AND fMRI	Towards the routine use of brain imaging to aid the clinical diagnosis of disorders of consciousness.	Coleman MR, Davis MH, Rodd JM, Robson T, Ali A, Owen AM, Pickard JD.	2009	yes		Y	Y	Y	Y	Y	Y	Y	INCLUDED		EXCLUDED	not clear nomenclature
235		Vegetative State AND fMRI	Head trauma can initiate the onset of adreno-leukodystrophy.	Raymond GV, Seidman R, Monteith TS, Kolodny E, Sathe S, Mahmood A, Powers JM.	2010	no	not pertinent
236		Vegetative State AND fMRI	Stereology of cerebral cortex after traumatic brain injury matched to the Glasgow outcome score.	Maxwell WL, MacKinnon MA, Stewart JE, Graham DI.	2010	no	structural MRI
237		Vegetative State AND fMRI	Neuroimaging after coma.	Tshibanda L, Vanhaudenhuyse A, Boly M, Soddu A, Bruno MA, Moonen G, Laureys S, Noirhomme Q.	2010	no	review
238		Vegetative State AND fMRI	Theoretical approaches to the diagnosis of altered states of consciousness.	Boly M, Massimini M, Tononi G.	2010	no	review
239		Vegetative State AND fMRI	Different beliefs about pain perception in the vegetative and minimally conscious states: a European survey of medical and paramedical professionals.	Demertzi A, Schnakers C, Ledoux D, Chatelle C, Bruno MA, Vanhaudenhuyse A, Boly M, Moonen G, Laureys S.	2009	no	not imaging
240	35	Vegetative State AND fMRI	Cerebral response to speech in vegetative and minimally conscious states after traumatic brain injury.	Fernández-Espejo D, Junqué C, Vendrell P, Bernabeu M, Roig T, Bargalló N, Mercader JM.	2008	yes		Y	Y	Y	Y	Y	Y	Y	INCLUDED		INCLUDED
241		Vegetative State AND fMRI	Magnetic resonance spectroscopy and diffusion tensor imaging in coma survivors: promises and pitfalls.	Tshibanda L, Vanhaudenhuyse A, Galanaud D, Boly M, Laureys S, Puybasset L.	2009	no	review
242		Vegetative State AND fMRI	Behavioral assessment in patients with disorders of consciousness: gold standard or fool's gold?	Giacino JT, Schnakers C, Rodriguez-Moreno D, Kalmar K, Schiff N, Hirsch J.	2009	no	review
243		Vegetative State AND fMRI	How can we know if patients in coma, vegetative state or minimally conscious state are conscious?	Overgaard	2009	no	not a research article
244		Vegetative State AND fMRI	Stroke-like episodes in propionic acidemia caused by central focal metabolic decompensation.	Scholl-Bürgi S, Haberlandt E, Gotwald T, Albrecht U, Baumgartner Sigl S, Rauchenzauner M, Rostásy K, Karall D.	2009	no	not pertinent
245	36	Vegetative State AND fMRI	fMRI reveals cognitive and emotional processing in a long-term comatose patient.	Eickhoff SB, Dafotakis M, Grefkes C, Stöcker T, Shah NJ, Schnitzler A, Zilles K, Siebler M.	2008	yes		Y	Y	Y	Y	Y	Y	Y	EXCLUDED	not patient' clinical description at the time of the examination
246		Vegetative State AND fMRI	Prognostic value of magnetic resonance imaging in post-resuscitation encephalopathy.	Topcuoglu MA, Oguz KK, Buyukserbetci G, Bulut E.	2009	no	not pertinent
247	37	Vegetative State AND fMRI	Detecting awareness in the vegetative state.	Owen and Coleman	2008	yes		Y	Y	Y	Y	Y	Y	Y	INCLUDED		EXCLUDED	the data are the same of those in Owen et al. 2006
248		Vegetative State AND fMRI	The hour-glass model of corpus callosum injury.	Kuchta J, Wedekind C, Ernestus RI, Klug N.	2009	no	not pertinent
249		Vegetative State AND fMRI	Wernicke's encephalopathy with cortical abnormalities: clinicoradiological features: report of 3 new cases and review of the literature.	Sakurai K, Sasaki S, Hara M, Yamawaki T, Shibamoto Y.	2009	no	not pertinent
250		Vegetative State AND fMRI	Functional neuroimaging and withdrawal of life-sustaining treatment from vegetative patients.	Wilkinson DJ, Kahane G, Horne M, Savulescu J.	2009	no	not pertinent
251		Vegetative State AND fMRI	Endovascular treatment with bare platinum coils for middle cerebral artery aneurysms.	Oishi H, Yoshida K, Shimizu T, Yamamoto M, Horinaka N, Arai H.	2009	no	not pertinent
252		Vegetative State AND fMRI	Chronic consciousness disorders.	Bernat JL.	2009	no	not a research article
253		Vegetative State AND fMRI	Hypoxic ischemic encephalopathy with atypical findings on CT and MR imaging: two case reports	Arishima H, Hosoda T, Hashimoto N, Handa Y, Kubota T, Suzuki R, Tokunaga H, Morita H, Kimura T, Terasawa H.	2009	no	structural MRI
254		Vegetative State AND fMRI	Results of proton MRS studies in PVS and MCS patients.	Machado C, Rodríguez R, Carballo M, Perez J, Korein J.	2009	no	structural and proton MRI
255		Vegetative State AND fMRI	MR imaging of hypoglycemic encephalopathy: lesion distribution and prognosis prediction by diffusion-weighted imaging.	Ma JH, Kim YJ, Yoo WJ, Ihn YK, Kim JY, Song HH, Kim BS.	2009	no	not pertinent
256		Vegetative State AND fMRI	Minimally conscious state after ruptured giant basilar aneurysm.	Burns JD, Rabinstein AA, Cloft H, Lanzino G, Daniels DJ, Wijdicks EF.	2009	no	not pertinent
257		Vegetative State AND fMRI	Successful cord blood transplantation using a reduced-intensity conditioning regimen for advanced childhood-onset cerebral adrenoleukodystrophy.	Awaya T, Kato T, Niwa A, Hiramatsu H, Umeda K, Watanabe K, Shibata M, Yamanaka Y, Maruya E, Saji H, Nakahata T, Adachi S.	2009	no	not pertinent
258		Vegetative State AND fMRI	Prognostic role of somatosensory and auditory evoked potentials in paediatric hypoxic-ischemic encephalopathy managed with hypothermia: an illustrative case.	Suppiej A, Cappellari A, Cogo PE.	2009	no	not pertinent
259		Vegetative State AND fMRI	Transient post-traumatic locked-in syndrome: a case report and a literature review.	Carrai R, Grippo A, Fossi S, Campolo MC, Lanzo G, Pinto F, Amantini A.	2009	no	LIS only
260		Vegetative State AND fMRI	Ethical issues in the treatment of severe brain injury: the impact of new technologies.	Bernat JL.	2009	no	not a research article
261		Vegetative State AND fMRI	Neuroimaging and the vegetative state: resolving the behavioral assessment dilemma?	Monti MM, Coleman MR, Owen AM.	2009	no	not a research article
262		Vegetative State AND fMRI	Exploring altered consciousness states by magnetic resonance imaging in brain injury.	Lescot T, Galanaud D, Puybasset L.	2009	no	review
263		Vegetative State AND fMRI	Functional connectivity in the default network during resting state is preserved in a vegetative but not in a brain dead patient.	Boly M, Tshibanda L, Vanhaudenhuyse A, Noirhomme Q, Schnakers C, Ledoux D, Boveroux P, Garweg C, Lambermont B, Phillips C, Luxen A, Moonen G, Bassetti C, Maquet P, Laureys S.	2009	no	rsfMRI
264		Vegetative State AND fMRI	Cortical sources of resting-state alpha rhythms are abnormal in persistent vegetative statepatients.	Babiloni C, Sarà M, Vecchio F, Pistoia F, Sebastiano F, Onorati P, Albertini G, Pasqualetti P, Cibelli G, Buffo P, Rossini PM.	2009	no	rest
265		Vegetative State AND fMRI	Disrupted intrinsic functional connectivity in the vegetative state.	Cauda F, Micon BM, Sacco K, Duca S, D'Agata F, Geminiani G, Canavero S.	2009	no	rsfMRI
266		Vegetative State AND fMRI	Experience of diffusion tensor imaging and 1H spectroscopy for outcome prediction in severe traumatic brain injury: Preliminary results.	Tollard E, Galanaud D, Perlbarg V, Sanchez-Pena P, Le Fur Y, Abdennour L, Cozzone P, Lehericy S, Chiras J, Puybasset L.	2009	no	DTI
267		Vegetative State AND fMRI	Brain damage and the moral significance of consciousness.	Kahane G, Savulescu J.	2009	no	not functional MRI
268		Vegetative State AND fMRI	A learning assessment procedure to re-evaluate three persons with a diagnosis of post-coma vegetative state and pervasive motor impairment.	Lancioni GE, Singh NN, O'Reilly MF, Sigafoos J, de Tommaso M, Megna G, Bosco A, Buonocunto F, Sacco V, Chiapparino C.	2009	no	other technique
269		Vegetative State AND fMRI	Continuous electroencephalographic monitoring in critically ill patients with central nervous system infections.	Carrera E, Claassen J, Oddo M, Emerson RG, Mayer SA, Hirsch LJ.	2008	no	EEG
270		Vegetative State AND fMRI	Marchiafava-Bignami disease.	Raina S, Mahesh DM, Mahajan J, Kaushal SS, Gupta D, Dhiman DS.	2008	no	not pertinent
271		Vegetative State AND fMRI	Neuroimaging activation studies in the vegetative state: predictors of recovery?	Di H, Boly M, Weng X, Ledoux D, Laureys S.	2008	no	review
272		Vegetative State AND fMRI	Encephaloethics: a history of the ethics of the brain.	Jonsen AR.	2008	no	not pertinent
273		Vegetative State AND fMRI	"Neglected personhood" and neglected questions: remarks on the moral significance of consciousness.	Wilkinson D, Kahane G, Savulescu J.	2008	no	not a research article
274		Vegetative State AND fMRI	Ethical challenges and clinical implications of molecular imaging of human consciousness.	Fukushi T, Sakura O.	2008	no	Commentary
275	38	Vegetative State AND fMRI	A MRS-MRI-fMRI exploration of the brain. Impact of long-lasting persistent vegetative state.	Rousseau MC, Confort-Gouny S, Catala A, Graperon J, Blaya J, Soulier E, Viout P, Galanaud D, Le Fur Y, Cozzone PJ, Ranjeva JP.	2008	yes		Y	Y	Y	Y	Y	Y	Y	INCLUDED		EXCLUDED	not clear nomenclature
276	39	Vegetative State AND fMRI	Do vegetative patients retain aspects of language comprehension? Evidence from fMRI.	Coleman MR, Rodd JM, Davis MH, Johnsrude IS, Menon DK, Pickard JD, Owen AM.	2007	yes		Y	Y	Y	Y	Y	Y	Y	INCLUDED		EXCLUDED	not clear nomenclature
277	40	Vegetative State AND fMRI	Cerebral response to patient's own name in the vegetative and minimally conscious states.	Di HB, Yu SM, Weng XC, Laureys S, Yu D, Li JQ, Qin PM, Zhu YH, Zhang SZ, Chen YZ.	2007	yes		Y	Y	Y	Y	Y	Y	Y	INCLUDED		INCLUDED
278		Vegetative State AND fMRI	Intrinsic brain activity in altered states of consciousness: how conscious is the default mode of brain function?	Boly M, Phillips C, Tshibanda L, Vanhaudenhuyse A, Schabus M, Dang-Vu TT, Moonen G, Hustinx R, Maquet P, Laureys S.	2008	no	not a research article
279		Vegetative State AND fMRI	Endovascular treatment of intracranial aneurysms in patients 65 years or older: clinical outcomes.	Gizewski ER, Göricke S, Wolf A, Schoch B, Stolke D, Forsting M, Wanke I.	2008	no	not pertinent
280		Vegetative State AND fMRI	Neurology 2008	Straube	2008	no	Commentary
281		Vegetative State AND fMRI	Evaluating brain function in patients with disorders of consciousness.	Bekinschtein T, Manes F	2008	no	not a research article
282		Vegetative State AND fMRI	Extrapontine myelinolysis after correction of hyponatremia presenting as generalized tonic seizures.	Lin CM, Po HL.	2008	no	not pertinent
283		Vegetative State AND fMRI	Indication of peripheral nerve hyperexcitability in adult-onset subacute sclerosing panencephalitis (SSPE).	Schreurs A, Stålberg EV, Punga AR.	2008	no	not pertinent
284		Vegetative State AND fMRI	Deep gray matter lesion caused by hypoglycemia.	Roh JH, Park KW, Kim BJ.	2008	no	not pertinent
285	41	Vegetative State AND fMRI	Selective brain activity in response to one's own name in the persistent vegetative state.	Staffen W, Kronbichler M, Aichhorn M, Mair A, Ladurner G.	2006	yes		Y	Y	Y	Y	Y	Y	Y	INCLUDED		INCLUDED
286		Vegetative State AND fMRI	Behavioural assessment and functional neuro-imaing in vegetative state patients	Vanhaudenhuyse A, Schnakers C, Boly M, Bruno MA, Gosseries O, Cologan V, Boveroux P, Ledoux D, Piret S, Phillips C, Moonen G, Luxen A, Maquet P, Brédart S, Laureys S.	2008	no	only behavioural
287		Vegetative State AND fMRI	Clinical characteristics and MR imaging features of nonalcoholic Wernicke encephalopathy.	Fei GQ, Zhong C, Jin L, Wang J, Zhang Y, Zheng X, Zhang Y, Hong Z.	2008	no	not pertinent
288		Vegetative State AND fMRI	Revelations from the unconscious: studying residual brain function in coma and related states.	Laureys S, Boly M, Schnakers C, Vanhaudenhuyse A, Bruno MA, Noirhomme Q, Ledoux D, Faymonville ME, Lamy M, Franck G, Luxen A, Maquet P, Moonen G.	2008	no	review
289		Vegetative State AND fMRI	Neuroimaging and neuroethics: clinical and policy considerations.	Fins JJ, Shapiro ZE.	2008	no	not a research article
290		Vegetative State AND fMRI	Functional MRI in disorders of consciousness: advantages and limitations.	Owen AM, Coleman MR.	2007	no	review
291		Vegetative State AND fMRI	Retropharyngeal pseudomeningocele formation as a traumatic atlanto-occipital dislocation complication: case report and review.	Gutiérrez-González R, Boto GR, Pérez-Zamarrón A, Rivero-Garvía M.	2008	no	not pertinent
292		Vegetative State AND fMRI	Acute onset of fatal vegetative symptoms: unusual presentation of adult Alexander disease.	Huttner HB, Richter G, Hildebrandt M, Blümcke I, Fritscher T, Brück W, Gärtner J, Seifert F, Staykov D, Hilz MJ, Schwab S, Bardutzky J.	2007	no	not pertinent
293		Vegetative State AND fMRI	Probing islands of consciousness in the damaged brain.	Qiu	2007	no	not a research article
294		Vegetative State AND fMRI	Post-hypoxic early selective putaminal necrosis followed by delayed extensive sub-cortical demyelination.	Sharma VK, Tan JH.	2007	no	not pertinent
295		Vegetative State AND fMRI	Recognizing a mother's voice in the persistent vegetative state.	Machado C, Korein J, Aubert E, Bosch J, Alvarez MA, Rodríguez R, Valdés P, Portela L, Garcia M, Pérez N, Chinchilla M, Machado Y, Machado Y.	2007	no	other technique (quantitative electric tomography)
296	42	Vegetative State AND fMRI	Detecting awareness in the vegetative state.	Owen AM, Coleman MR, Boly M, Davis MH, Laureys S, Pickard JD.	2006	yes		Y	Y	Y	Y	Y	Y	Y	INCLUDED		EXCLUDED	not clear nomenclature
297		Vegetative State AND fMRI	Using functional magnetic resonance imaging to detect covert awareness in the vegetative state.	Owen AM, Coleman MR, Boly M, Davis MH, Laureys S, Pickard JD.	2007	no	not a research article
298		Vegetative State AND fMRI	Dorsal column stimulation for persistent vegetative state.	Morita I, Keith MW, Kanno T.	2007	no	review
299		Vegetative State AND fMRI	Early evaluation of neurological prognosis and therapy after cardiopulmonary resuscitation: current opportunities and clinical implications].	Ragoschke-Schumm A, Pfeifer R, Marx G, Knoepffler N, Witte OW, Isenmann S.	2007	no	not a research article
300		Vegetative State AND fMRI	When thoughts become action: an fMRI paradigm to study volitional brain activity in non-communicative brain injured patients.	Boly M, Coleman MR, Davis MH, Hampshire A, Bor D, Moonen G, Maquet PA, Pickard JD, Laureys S, Owen AM.	2007	no	on healthy subjects
301		Vegetative State AND fMRI	Eyes open, brain shut.	Laureys	2007	no	not a research article
302		Vegetative State AND fMRI	MRI brain lesion patterns in patients in anoxia-induced vegetative state.	Ammermann H, Kassubek J, Lotze M, Gut E, Kaps M, Schmidt J, Rodden FA, Grodd W.	2007	no	structural MRI
303		Vegetative State AND fMRI	Bilateral medial temporal lesions in Japanese encephalitis.	Jung KY, Chung CS, Park KW.	2007	no	not pertinent
304		Vegetative State AND fMRI	Multimodality comparison of neuroimaging in pediatric traumatic brain injury.	Sigmund GA, Tong KA, Nickerson JP, Wall CJ, Oyoyo U, Ashwal S.	2007	no	on children
305		Vegetative State AND fMRI	On the difficulty of Traumatic brain injured patients end-of-life decisions].	Abdennour L, Lescot T, Weiss N, Galanaud D, Naccache L, Carpentier A, Puybasset L.	2007	no	not a research article
306	43	Vegetative State AND fMRI	Assessing level of consciousness and cognitive changes from vegetative state to full recovery.	Bekinschtein T, Tiberti C, Niklison J, Tamashiro M, Ron M, Carpintiero S, Villarreal M, Forcato C, Leiguarda R, Manes F.	2005	yes		Y	Y	Y	Y	Y	Y	Y	INCLUDED	WE CONSIDERED ONLY DATA WHEN THE PATIENT WAS IN UWS	INCLUDED
307		Vegetative State AND fMRI	Conscious awareness in PVS and MCS: the borderlands of neurology.	Bernat JL, Rottenberg DA.	2007	no	Commentary
308		Vegetative State AND fMRI	MRI patterns in prolonged low response states following traumatic brain injury in children and adolescents.	Patrick PD, Mabry JL, Gurka MJ, Buck ML, Boatwright E, Blackman JA.	2007	no	structural MRI on children
309		Vegetative State AND fMRI	Comment on "Detecting awareness in the vegetative state".	Nachev P, Husain M	2007	no	Commentary
310		Vegetative State AND fMRI	Shades of gray: new insights into the vegetative state.	Fins JJ, Schiff ND.	2006	no	not a research article
311		Vegetative State AND fMRI	Will diffusion tensor imaging assess rewiring in PVS' brains?	Calixto M, Rafael R, Julius K.	2007	no	DTI
312		Vegetative State AND fMRI	Mechanism-based MRI classification of traumatic brainstem injury and its relationship to outcome.	Mannion RJ, Cross J, Bradley P, Coles JP, Chatfield D, Carpenter A, Pickard JD, Menon DK, Hutchinson PJ.	2007	no	structural MRI
313		Vegetative State AND fMRI	Atypical features of dementia in a patient with Creutzfeldt-Jakob disease.	Pachalska M, Kurzbauer H, Formińska-Kapuścik M, Urbanik A, Bierzyńska-Macyszyn G, Właszczuk P.	2007	no	not pertinent
314		Vegetative State AND fMRI	Functional neuroimaging applications for assessment and rehabilitation planning in patients with disorders of consciousness.	Giacino JT, Hirsch J, Schiff N, Laureys S.	2006	no	review
315	44	Vegetative State AND fMRI	Residual auditory function in persistent vegetative state: a combined PET and fMRI study.	Owen AM, Coleman MR, Menon DK, Johnsrude IS, Rodd JM, Davis MH, Taylor K, Pickard JD.	2005	yes		Y	Y	Y	Y	Y	Y	Y	INCLUDED		INCLUDED
316		Vegetative State AND fMRI	How should functional imaging of patients with disorders of consciousness contribute to their clinical rehabilitation needs?	Laureys S, Giacino JT, Schiff ND, Schabus M, Owen AM.	2006	no	review
317		Vegetative State AND fMRI	Multimodal neuroimaging approaches to disorders of consciousness.	Schiff ND.	2006	no	review
318		Vegetative State AND fMRI	'Vegetative' patient shows signs of conscious thought.	Hopkin M.	2006	no	not a research article
319		Vegetative State AND fMRI	Flickers of consciousness.	none	2006	no	not a research article
320		Vegetative State AND fMRI	Minimally conscious state vs. persistent vegetative state: the case of Terry (Wallis) vs. the case of Terri (Schiavo).	Wijdicks EF.	2006	no	TO CHECK
321		Vegetative State AND fMRI	Mental activity seen in a brain gravely injured.	Carey	2006	no	not a research article
322	45	Vegetative State AND fMRI	fMRI reveals large-scale network activation in minimally conscious patients.	Schiff ND, Rodriguez-Moreno D, Kamal A, Kim KH, Giacino JT, Plum F, Hirsch J.	2005	yes		Y	Y	Y	Y	Y	Y	Y	INCLUDED		EXCLUDED	coordinates in TAL and radiological convention
323		Vegetative State AND fMRI	Psychology. Is she conscious?	Naccache	2006	no	Commentary
324		Vegetative State AND fMRI	Developmental order driving the relationship between executive functions and theory of mind: a case study.	Goukon A, Ohuchi T, Kikuchi T, Hirano M, Noguchi K, Hosokawa T.	2006	no	not pertinent
325		Vegetative State AND fMRI	Late rapid deterioration after endoscopic third ventriculostomy: additional cases and review of the literature.	Drake J, Chumas P, Kestle J, Pierre-Kahn A, Vinchon M, Brown J, Pollack IF, Arai H.	2006	no	not pertinent
326		Vegetative State AND fMRI	The minimally conscious state: a call for guidelines.	none	2006	no	not a research article
327		Vegetative State AND fMRI	Tracking the recovery of consciousness from coma.	Laureys S, Boly M, Maquet P.	2006	no	DTI and rs PET
328		Vegetative State AND fMRI	Evaluation of the functional brain state in comatose children].	Liesiene R, Uloziene I, Kevalas R, Grinkeviciūte D.	2006	no	on children
329		Vegetative State AND fMRI	Early morphologic and spectroscopic magnetic resonance in severe traumatic brain injuries can detect "invisible brain stem damage" and predict "vegetative states".	Carpentier A, Galanaud D, Puybasset L, Muller JC, Lescot T, Boch AL, Riedl V, Cornu P, Coriat P, Dormont D, van Effenterre R.	2006	no	structural MRI
330		Vegetative State AND fMRI	Vertebral artery dissections after chiropractic neck manipulation in Germany over three years.	Reuter U, Hämling M, Kavuk I, Einhäupl KM, Schielke E.	2006	no	not pertinent
331		Vegetative State AND fMRI	Magnetic resonance images in hanging.	Matsuyama T, Okuchi K, Seki T, Higuchi T, Ito S, Makita D, Watanabe T, Murao Y.	2006	no	not pertinent
332		Vegetative State AND fMRI	Levodopa treatment for patients in persistent vegetative or minimally conscious states.	Matsuda W, Komatsu Y, Yanaka K, Matsumura A.	2006	no	not functional MRI
333		Vegetative State AND fMRI	Neurophysiological patterns of vegetative and minimally conscious states.	Guérit JM.	2006	no	review
334	46	Vegetative State AND fMRI	Activation of a residual cortical network during painful stimulation in long-term postanoxic vegetative state: a 15O-H2O PET study.	Kassubek J, Juengling FD, Els T, Spreer J, Herpers M, Krause T, Moser E, Lücking CH.	2003	yes		Y	Y	Y	Y	Y	Y	N	EXCLUDED
335	47	Vegetative State AND fMRI	Detecting residual cognitive function in persistent vegetative state.	Owen AM, Menon DK, Johnsrude IS, Bor D, Scott SK, Manly T, Williams EJ, Mummery C, Pickard JD.	2002	yes		Y	Y	Y	Y	Y	Y	Y	INCLUDED		INCLUDED
336		Vegetative State AND fMRI	Part II: Functional imaging, electrophysiology and mechanical intervention.	Pickard JD.	2005	no	not a research article
337		Vegetative State AND fMRI	Hydrocephalus, ventriculomegaly and the vegetative state: a review.	Pickard JD, Coleman MR, Czosnyka M.	2005	no	review
338		Vegetative State AND fMRI	West Nile virus infection in a teenage boy with acute lymphocytic leukemia in remission.	Hindo H, Buescher ES, Frank LM, Pettit D, Dory C, Byrd R.	2005	no	not pertinent
339		Vegetative State AND fMRI	fMRI reveals large-scale network activation in minimally conscious patients.	Moritz CH, Black SL.	2005	no	Commentary
340		Vegetative State AND fMRI	Progressive cavitating leukoencephalopathy: a novel childhood disease.	Naidu S, Bibat G, Lin D, Burger P, Barker P, Rosemberg S, Braverman N, Arroyo H, Dowling M, Hamosh A, Kimonis V, Blank C, Fiumara A, Facchini S, Singhal B, Moser H, Kelley R, DiMauro S.	2005	no	not pertinent
341		Vegetative State AND fMRI	MR Imaging of nonalcoholic Wernicke encephalopathy: a follow-up study.	Zhong C, Jin L, Fei G.	2005	no	not pertinent
342		Vegetative State AND fMRI	The minimally conscious state: defining the borders of consciousness.	Giacino	2005	no	not a research article
343		Vegetative State AND fMRI	Clinical diagnosis of prolonged states of impaired consciousness in adults.	Wijdicks EF, Cranford RE.	2005	no	not a research article
344		Vegetative State AND fMRI	Corticosteroids for aneurysmal subarachnoid haemorrhage and primary intracerebral haemorrhage	Feigin VL, Anderson N, Rinkel GJ, Algra A, van Gijn J, Bennett DA.	2005	no	not pertinent
345		Vegetative State AND fMRI	Adult-onset subacute sclerosing panencephalitis: clinicopathological findings].	González de la Aleja J, Posada IJ, Sepúlveda-Sánchez JM, Galán L, Conde-Gallego E, Ricoy-Campo JR.	2005	no	not pertinent
346		Vegetative State AND fMRI	Wall-eyed bilateral internuclear ophtalmoplegia presenting as monocular alternating nystagmus: a non-epileptic phenomenon in a case of diffuse axonal injury.	Ozer F, Mutlu A, Meral H, Kansu T, Carsancakli B.	2005	no	not pertinent
347		Vegetative State AND fMRI	Symptom profile of DSM-IV major and minor depressive disorders in first-ever stroke patients.	Spalletta G, Ripa A, Caltagirone C.	2005	no	not pertinent
348	48	Vegetative State AND fMRI	Cortical processing of noxious somatosensory stimuli in the persistent vegetative state	Laureys S, Faymonville ME, Peigneux P, Damas P, Lambermont B, Del Fiore G, Degueldre C, Aerts J, Luxen A, Franck G, Lamy M, Moonen G, Maquet P.	2002	yes		Y	Y	Y	Y	Y	Y	N	EXCLUDED
349		Vegetative State AND fMRI	Separating functional and structural damage in persistent vegetative state using combined voxel-based analysis of 3-D MRI and FDG-PET.	Juengling FD, Kassubek J, Huppertz HJ, Krause T, Els T.	2005	no	rs PET and VBM
350		Vegetative State AND fMRI	Functional neuroimaging in the vegetative state.	Laureys	2005	no	not a research article
351		Vegetative State AND fMRI	Acute spontaneous subdural hematoma of arterial origin].	Ishii T, Sawauchi S, Taya K, Ohtsuka T, Takao H, Murakami S, Morooka S, Yuhki K, Abe T.	2004	no	not pertinent
352		Vegetative State AND fMRI	Diffusion-weighted imaging in the setting of diffuse cortical laminar necrosis and hypoxic-ischemic encephalopathy.	McKinney AM, Teksam M, Felice R, Casey SO, Cranford R, Truwit CL, Kieffer S.	2004	no	DWI
353		Vegetative State AND fMRI	Diffusion-weighted MRI during early global cerebral hypoxia: a predictor for clinical outcome?	Els T, Kassubek J, Kubalek R, Klisch J.	2004	no	Diffusion-weighted MRI
354		Vegetative State AND fMRI	Case of subacute sclerosing panencephalitis with atypical absences and myoclonic-atonic seizures as a first symptom.	Dimova PS, Bojinova VS.	2004	no	not pertinent
355		Vegetative State AND fMRI	Cerebral fat embolism diagnosed by magnetic resonance imaging at one, eight, and 50 days after hip arthroplasty: a case report.	Sasano N, Ishida S, Tetsu S, Takasu H, Ishikawa K, Sasano H, Katsuya H.	2004	no	not pertinent
356		Vegetative State AND fMRI	Diagnosis and treatment of penetrating craniocerebral injury.	Tong Y, Xu ZB, Zhan RY, Liu FL.	2004	no	not pertinent
357		Vegetative State AND fMRI	Therapeutic effect of spinal cord stimulation for a patient suffering spasticity after hypoxia of the brain].	Terao T, Taya K, Sawauchi S, Numoto TR, Murakami S, Abe T, Hashimoto T.	2004	no	not pertinent
358		Vegetative State AND fMRI	Brain function in coma, vegetative state, and related disorders.	Laureys S, Owen AM, Schiff ND.	2004	no	review
359		Vegetative State AND fMRI	External subdural drainage in the treatment of infantile chronic subdural hematoma.	Lin CL, Hwang SL, Su YF, Tsai LC, Kwan AL, Howng SL, Loh JK.	2004	no	not pertinent
360		Vegetative State AND fMRI	Subacute sclerosing panencephalitis: a case with fulminant course after ACTH.	Serdaroglu G, Kutlu A, Tekgul H, Tutuncuoglu S.	2004	no	not pertinent
361		Vegetative State AND fMRI	Diffuse axonal injury in children: clinical correlation with hemorrhagic lesions.	Tong KA, Ashwal S, Holshouser BA, Nickerson JP, Wall CJ, Shutter LA, Osterdock RJ, Haacke EM, Kido D.	2004	no	not pertinent
362		Vegetative State AND fMRI	Multiple border-zone infarcts after hemorrhagic shock in trauma victims: three case reports.	Takaoka M, Matsusaka M, Ishikawa K, Oka H, Tabuse H.	2004	no	not pertinent
363		Vegetative State AND fMRI	Diagnostic dilemmas in fulminant subacute sclerosing panencephalitis (SSPE).	Sarkar N, Gulati S, Dar L, Broor S, Kalra V.	2004	no	not pertinent
364		Vegetative State AND fMRI	Emotion processing in the minimally conscious state.	Bekinschtein T, Leiguarda R, Armony J, Owen A, Carpintiero S, Niklison J, Olmos L, Sigman L, Manes F.	2004	no	erratum
365		Vegetative State AND fMRI	Clinical characteristics of X-linked adrenoleukodystrophy].	Xiong H, Zhang YH, Qin J, Xiao JX, Shi CY, Zhou SM, Wu XR.	2003	no	not pertinent
366		Vegetative State AND fMRI	Angiographic features of anoxic encephalopathy in the acute phase: a case report].	Arishima H, Ishii H, Kubota T, Maeda H, Shigemori K.	2003	no	not pertinent
367		Vegetative State AND fMRI	Awakenings from persistent vegetative state: report of three cases with parkinsonism and brain stem lesions on MRI.	Matsuda W, Matsumura A, Komatsu Y, Yanaka K, Nose T.	2003	no	structural MRI
368		Vegetative State AND fMRI	The prognostic value of evoked responses from primary somatosensory and auditory cortex in comatose patients.	Logi F, Fischer C, Murri L, Mauguière F.	2003	no	other technique (MEPs)
369		Vegetative State AND fMRI	Ruptured vertebral artery dissecting aneurysm associated with parent artery occlusion.	Sakai K, Kameda M, Tanimoto T, Terasaka K, Sugatani H, Higashi T.	2003	no	not pertinent
370	49	Vegetative State AND fMRI	Residual cerebral activity and behavioural fragments can remain in the persistently vegetativebrain.	Schiff ND, Ribary U, Moreno DR, Beattie B, Kronberg E, Blasberg R, Giacino J, McCagg C, Fins JJ, Llinás R, Plum F.	2002	yes	PET AT REST								EXCLUDED
371		Vegetative State AND fMRI	Cooperative study of ruptured vertebrobasilar artery aneurysms in the Tohoku district in Japan.	Yasui N, Hadeishi H, Nishimura H, Uemura K; Tohoku Ruptured Vertebro-basilar Aneurysm Study Group.	2003	no	not pertinent
372		Vegetative State AND fMRI	Proton magnetic resonance spectroscopy improves outcome prediction in perinatal CNS insults.	Kadri M, Shu S, Holshouser B, Deming D, Hopper A, Peverini R, Ashwal S.	2003	no	other technique
373		Vegetative State AND fMRI	Evaluation of brain perfusion using Tc-99m HMPAO in a patient with a persistent vegetativeneurologic state and a left ventricular thrombus.	Wirt MD, Nieves NM, Toney MO.	2002	no	other technique
374	50	Minimally consious state AND fMRI	True or false? Activations of language-related areas in patients with disorders of consciousness.	Kotchoubey B, Yu T, Mueller F, Vogel D, Veser S, Lang S.	2014	yes		Y	Y	Y	Y	Y	Y	Y	INCLUDED		INCLUDED
375		Vegetative State AND fMRI	Thalamic proton magnetic resonance spectroscopy in vegetative state induced by traumatic brain injury.	Uzan M, Albayram S, Dashti SG, Aydin S, Hanci M, Kuday C.	2003	no	other technique
376		Vegetative State AND fMRI	Acetazolamide vasoreactivity in vascular dementia and persistent vegetative state evaluated by transcranial harmonic perfusion imaging and Doppler sonography.	Shiogai T, Uebo C, Makino M, Mizuno T, Nakajima K, Furuhata H.	2002	no	not pertinent
377	51	Disorders of consciousness AND fMRI	Functional MRI Motor Imagery Tasks to Detect Command Following in Traumatic Disorders of Consciousness.	Bodien YG, Giacino JT, Edlow BL.	2017	yes		Y	Y	Y	Y	Y	Y	Y	INCLUDED		EXCLUDED	not reported functional data, they are in Edlow et al. 2017 (excluded with reasons)
378		Vegetative State AND fMRI	Unrelated allogeneic bone marrow transplant in adrenoleukodystrophy using CD34+ stem cell selection.	Borker A, Yu LC.	2002	no	not pertinent
379		Vegetative State AND fMRI	A PET study on the characterization of partially reversible radiogenic lower motor neurone disease.	Esik O, Lengyel Z, Sáfrány G, Vönöczky K, Agoston P, Székely J, Lengyel E, Márián T, Trón L, Bodrogi I.	2002	no	not pertinent
380		Vegetative State AND fMRI	Sleep cycle in patients in a state of permanent unconsciousness.	Isono M, Wakabayashi Y, Fujiki M M, Kamida T, Kobayashi H.	2002	no	no task
381		Vegetative State AND fMRI	Death after late failure of third ventriculostomy in children. Report of three cases.	Hader WJ, Drake J, Cochrane D, Sparrow O, Johnson ES, Kestle J.	2002	no	not pertinent
382		Vegetative State AND fMRI	Secondary narcolepsy in children with brain tumors.	Marcus CL, Trescher WH, Halbower AC, Lutz J.	2002	no	not pertinent
383		Vegetative State AND fMRI	Pontine myelinolysis after a hypoglycemic episode].	Morales-Buenrostro LE, Tellez-Zenteno JF, Posadas-Calleja JG, Rojas-Bautista JC.	2002	no	not pertinent
384	52	Disorders of consciousness AND fMRI	Cerebral metabolic changes related to clinical parameters in idiopathic anosmic patients during olfactory stimulation: a pilot investigation.	Micarelli A, Chiaravalloti A, Danieli R, Schillaci O, Alessandrini M.	2017	yes	Idiopathic olfactory loss								EXCLUDED
385		Vegetative State AND fMRI	Persistent vegetative state after meningitis due to Listeria monocytogenes].	Mirón M, Ferrás S, Mellado JM, Vidal F, Veloso S, Richart C.	2002	no	not pertinent
386		Vegetative State AND fMRI	A case of the persistent vegetative state following symmetrical peduncular infarction].	Tokunaga T, Kita Y, Yamamoto T.	2002	no	no functional MRI
387		Minimally consious state AND fMRI	Functional integrity in children with anoxic brain injury from drowning.	Ishaque M, Manning JH, Woolsey MD, Franklin CG, Tullis EW, Beckmann CF, Fox PT.	2017	no	not pertinent
388		Minimally consious state AND fMRI	Global structural integrity and effective connectivity in patients with disorders of consciousness.	Bodart O, Amico E, Gómez F, Casali AG, Wannez S, Heine L, Thibaut A, Annen J, Boly M, Casarotto S, Rosanova M, Massimini M, Laureys S, Gosseries O.	2017	no	other technique (TMS)
389		Minimally consious state AND fMRI	A review of the evidence of zolpidem efficacy in neurological disability after brain damage due to stroke, trauma and hypoxia: A justification of further clinical trials.	Sutton JA, Clauss RP.	2017	no	review
390		Minimally consious state AND fMRI	Transcranial parenchymal sonography in patients with Chronic Disorders of Consciousness: Association with neuroimaging data, and beyond.	Chillura A, Naro A, Cacciola A, Bramanti A, Bramanti P, Calabrò RS.	2017	no	other technique
391		Minimally consious state AND fMRI	Measures of metabolism and complexity in the brain of patients with disorders of consciousness.	Bodart O, Gosseries O, Wannez S, Thibaut A, Annen J, Boly M, Rosanova M, Casali AG, Casarotto S, Tononi G, Massimini M, Laureys S.	2017	no	other technique + rest
392		Minimally consious state AND fMRI	CAD mutations and uridine-responsive epileptic encephalopathy.	Koch J, Mayr JA, Alhaddad B, Rauscher C, Bierau J, Kovacs-Nagy R, Coene KL, Bader I, Holzhacker M, Prokisch H, Venselaar H, Wevers RA, Distelmaier F, Polster T, Leiz S, Betzler C, Strom TM, Sperl W, Meitinger T, Wortmann SB, Haack TB.	2017	no	not pertinent
393		Minimally consious state AND fMRI	A diffusion tensor magnetic resonance imaging study of paediatric patients with severe non-traumatic brain injury.	Molteni E, Rocca MA, Strazzer S, Pagani E, Colombo K, Arrigoni F, Boffa G, Copetti M, Pastore V, Filippi M.	2017	no	DTI
394		Minimally consious state AND fMRI	Functional Connectivity Substrates for tDCS Response in Minimally Conscious State Patients.	Cavaliere C, Aiello M, Di Perri C, Amico E, Martial C, Thibaut A, Laureys S, Soddu A.	2016	no	other technique (tDCS)
395		Minimally consious state AND fMRI	The Role of Neuroimaging Techniques in Establishing Diagnosis, Prognosis and Therapy in Disorders of Consciousness.	Gosseries O, Pistoia F, Charland-Verville V, Carolei A, Sacco S, Laureys S.	2016	no	review
396		Minimally consious state AND fMRI	Function-structure connectivity in patients with severe brain injury as measured by MRI-DWI and FDG-PET.	Annen J, Heine L, Ziegler E, Frasso G, Bahri M, Di Perri C, Stender J, Martial C, Wannez S, D'ostilio K, Amico E, Antonopoulos G, Bernard C, Tshibanda F, Hustinx R, Laureys S.	2016	no	other technique (DWI) + connectivity
397		Minimally consious state AND fMRI	Across the consciousness continuum-from unresponsive wakefulness to sleep.	Blume C, Del Giudice R, Wislowska M, Lechinger J, Schabus M.	2015	no	review
398	53	Disorders of consciousness AND fMRI	fMRI study of graduated emotional charge for detection of covert activity using passive listening to narratives.	Sontheimer A, Vassal F, Jean B, Feschet F, Lubrano V, Lemaire JJ.	2017	yes	HEALTHY CONTROLS - VALIDATION STUDY								EXCLUDED
399		Minimally consious state AND fMRI	Unexpected recovery of function after severe traumatic brain injury: the limits of early neuroimaging-based outcome prediction.	Edlow BL, Giacino JT, Hirschberg RE, Gerrard J, Wu O, Hochberg LR.	2013	no	structural MRI
400		Minimally consious state AND fMRI	Reversible splenial lesion syndrome in cerebral malaria.	Hantson P, Hernalsteen D, Cosnard G.	2010	no	not pertinent
401		Minimally consious state AND fMRI	Functional magnetic imaging of brain cortical activities in minimally conscious patients stimulated by visual presentation	Wu XH, Zhu JH, Gao L, Zhong P, Tang WJ, Zhou LF.	2007	no	article in chinese
402		Minimally consious state AND fMRI	Possible axonal regrowth in late recovery from the minimally conscious state.	Voss HU, Uluğ AM, Dyke JP, Watts R, Kobylarz EJ, McCandliss BD, Heier LA, Beattie BJ, Hamacher KA, Vallabhajosula S, Goldsmith SJ, Ballon D, Giacino JT, Schiff ND.	2006	no	other technique (DTI)
403		Minimally consious state AND fMRI	Tongue tremor in brainstem pilocytic astrocytoma.	Saka E, Ozkaynak S, Tuncer R.	2006	no	not pertinent
404		Minimally consious state AND fMRI	Neurophysiological architecture of functional magnetic resonance images of human brain.	Salvador R, Suckling J, Coleman MR, Pickard JD, Menon D, Bullmore E.	2005	no	rs fMRI
405		Disorders of consciousness AND fMRI	The verbal nature of worry in generalized anxiety: Insights from the brain.	Makovac E, Smallwood J, Watson DR, Meeten F, Critchley HD, Ottaviani C.	2017	no	not pertinent
406		Disorders of consciousness AND fMRI	Fusarium Brain Abscess in a Patient with Diabetes Mellitus and Liver Cirrhosis.	Chen YJ, Chou CL, Lai KJ, Lin YL.	2017	no	not pertinent
407		Disorders of consciousness AND fMRI	Spinal cord infarction following epidural and general anesthesia: a case report.	Kobayashi K, Narimatsu N, Oyoshi T, Ikeda T, Tohya T.	2017	no	not pertinent
408		Disorders of consciousness AND fMRI	Association between Scale-Free Brain Dynamics and Behavioral Performance: Functional MRI Study in Resting State and Face Processing Task.	Kasagi M, Huang Z, Narita K, Shitara H, Motegi T, Suzuki Y, Fujihara K, Tanabe S, Kosaka H, Ujita K, Fukuda M, Northoff G.	2017	no	on healthy subjects
409		Disorders of consciousness AND fMRI	Anaplastic astrocytoma with aquaporin-4 positive in CSF: A case report.	Liu Y, Gao F, Hao H, Sun W, Huang Y.	2017	no	not pertinent
410		Disorders of consciousness AND fMRI	Longitudinal extensive transverse myelitis with an abnormal uFLC ratio in a pediatric patient: Case report and literature review.	Hsu PC, Chen SJ.	2017	no	not pertinent
411	54	Disorders of consciousness AND fMRI	Modulation of the default-mode network and the attentional network by self-referential processes in patients with disorder of consciousness.	Mäki-Marttunen V, Castro M, Olmos L, Leiguarda R, Villarreal M.	2016	yes		Y	Y	Y	Y	Y	Y	Y	INCLUDED		EXCLUDED	no labels for activations
412		Disorders of consciousness AND fMRI	Resting-state functional connectivity of the bed nucleus of the stria terminalis in post-traumatic stress disorder and its dissociative subtype.	Rabellino D, Densmore M, Harricharan S, Jean T, McKinnon MC, Lanius RA.	2017	no	rs + not pertinent
413		Disorders of consciousness AND fMRI	Acute encephalopathy with biphasic seizures and late reduced diffusion in Kawasaki disease.	Shiba T, Hamahata K, Yoshida A.	2017	no	not pertinent
414		Disorders of consciousness AND fMRI	A case of suspected MPO-ANCA-related hypertrophic pachymeningitis with atypical presentation.	Koura T, Kita K, Konishi H.	2017	no	not pertinent
415		Disorders of consciousness AND fMRI	Cortical vein thrombosis in adult patients of cerebral venous sinus thrombosis correlates with poor outcome and brain lesions: a retrospective study.	Liang J, Chen H, Li Z, He S, Luo B, Tang S, Shang W, Zeng J.	2017	no	not pertinent
416		Disorders of consciousness AND fMRI	Widespread enlarged perivascular spaces associated with dementia and focal brain dysfunction: case report.	Taniguchi D, Shimura H, Watanabe M, Hattori N, Urabe T.	2017	no	not pertinent
417		Disorders of consciousness AND fMRI	Current Opportunities for Clinical Monitoring of Axonal Pathology in Traumatic Brain Injury.	Tsitsopoulos PP, Abu Hamdeh S, Marklund N.	2017	no	not a research article
418		Disorders of consciousness AND fMRI	Functional Networks in Disorders of Consciousness.	Bodien YG, Chatelle C, Edlow BL.	2017	no	review
419		Disorders of consciousness AND fMRI	A case of leptomeningeal melanomatosis with acute paraplegia and multiple cranial nerve palsies].	Hattori K, Matsuda N, Murakami T, Ito E, Ugawa Y.	2017	no	structural MRI
420		Disorders of consciousness AND fMRI	The gamma-aminobutyric acid-B receptor (GABAB) encephalitis: clinical manifestations and response to immunotherapy.	Cui J, Bu H, He J, Zhao Z, Han W, Gao R, Li X, Li Q, Guo X, Zou Y.	2017	no	not pertinent
421		Disorders of consciousness AND fMRI	Case 34-2017. A 76-Year-Old Man with Fever, Weight Loss, and Weakness.	Lyons JL, Schaefer PW, Cho TA, Azar MM.	2017	no	not pertinent
422		Disorders of consciousness AND fMRI	Paroxysmal Tonic Upgaze in Children: Three Case Reports and a Review of the Literature.	Kartal A.	2017	no	not pertinent
423		Disorders of consciousness AND fMRI	Reforming the taxonomy in disorders of consciousness.	Bayne T, Hohwy J, Owen AM.	2017	no	not a research article
424		Disorders of consciousness AND fMRI	Spontaneous spinal epidural hemorrhage following disseminated intravascular coagulation resulting in paraplegia: a case report.	Dildar N, Ayaz SB, Aamir MO, Ahmad N.	2017	no	not pertinent
425		Disorders of consciousness AND fMRI	Transient Obstructive Hydrocephalus in Patients with Intracerebral Hemorrhage: Report of Two Cases	Jergović I, Budinčević H, Planjar-Prvan M, Bielen I.	2016	no	not pertinent
426		Disorders of consciousness AND fMRI	Diabetic striatopathy manifesting as severe consciousness disturbance with no involuntary movements.	Sato H, Hamano M, Fushimi E, Takahashi T, Horikawa Y, Horiguchi S	2017	no	not pertinent
427		Disorders of consciousness AND fMRI	Acute LSD effects on response inhibition neural networks.	Schmidt A, Müller F, Lenz C, Dolder PC, Schmid Y, Zanchi D, Lang UE, Liechti ME, Borgwardt S.	2017	no	not pertinent
428		Disorders of consciousness AND fMRI	Structural connectome alterations in prodromal and de novo Parkinson's disease patients.	Wen MC, Heng HSE, Hsu JL, Xu Z, Liew GM, Au WL, Chan LL, Tan LCS, Tan EK.	2017	no	not pertinent
429		Disorders of consciousness AND fMRI	Deep cerebral venous thrombosis mimicking influenza-associated acute necrotizing encephalopathy: a case report.	Taniguchi D, Nakajima S, Hayashida A, Kuroki T, Eguchi H, Machida Y, Hattori N, Miwa H.	2017	no	not pertinent
430		Disorders of consciousness AND fMRI	Clinical Utility of MRI Brain in Children with Non-traumatic Coma.	Khipal J, Sankhyan N, Singhi SC, Singhi P, Khandelwal N.	2017	no	on children
431		Disorders of consciousness AND fMRI	Anti-N-methyl-d-aspartate receptor encephalitis in children of Central South China: Clinical features, treatment, influencing factors, and outcomes.	Wang Y, Zhang W, Yin J, Lu Q, Yin F, He F, Peng J	2017	no	not pertinent
432		Disorders of consciousness AND fMRI	Diagnosis and Management of Patients with Paroxysmal Sympathetic Hyperactivity following Acute Brain Injuries Using a Consensus-Based Diagnostic Tool: A Single Institutional Case Series.	Godo S, Irino S, Nakagawa A, Kawazoe Y, Fujita M, Kudo D, Nomura R, Shimokawa H, Kushimoto S.	2017	no	not pertinent
433		Disorders of consciousness AND fMRI	A study on clinicoradiological characteristics and pregnancy outcomes of reversible posterior leukoencephalopathy syndrome in preeclampsia or eclampsia.	Fang X, Liang Y, Chen D, He F, Chen J, Huang F.	2017	no	not pertinent
434		Disorders of consciousness AND fMRI	A new infectious encephalopathy syndrome, clinically mild encephalopathy associated with excitotoxicity (MEEX).	Hirai N, Yoshimaru D, Moriyama Y, Yasukawa K, Takanashi JI.	2017	no	not pertinent
435		Disorders of consciousness AND fMRI	Regression of Pineal Lesions: Spontaneous or Iatrogenic? A Case Report and Systematic Literature Review.	Schipmann S, Keurhorst D, Köchling M, Schwake M, Heß K, Sundermann B, Stummer W, Brentrup A.	2017	no	not pertinent
436		Disorders of consciousness AND fMRI	Intracerebral Hemorrhage Related With Penicillium Species Following Deceased-Donor Liver Transplant.	Yonder H, Akbulut S, Kocaaslan H, Ince V, Karadag N, Demirtas G, Selimoglu A, Yilmaz S.	2017	no	not pertinent
437		Disorders of consciousness AND fMRI	Successful Resection of a Growing Distal Medial Lenticulostriate Artery Pseudoaneurysm Presenting with Isolated Intraventricular Hemorrhage.	Sato Y, Ando K, Kawaguchi M, Kakinuma K.	2017	no	not pertinent
438		Disorders of consciousness AND fMRI	Prospective cohort study for identification of underlying genetic causes in neonatal encephalopathy using whole-exome sequencing.	Bruun TUJ, DesRoches CL, Wilson D, Chau V, Nakagawa T, Yamasaki M, Hasegawa S, Fukao T, Marshall C, Mercimek-Andrews S.	2017	no	not pertinent
439		Disorders of consciousness AND fMRI	Comparison of analytical methods of brain [18F]FDG-PET after severe traumatic brain injury.	Madsen K, Hesby S, Poulsen I, Fuglsang S, Graff J, Larsen KB, Kammersgaard LP, Law I, Siebner HR.	2017	no	no functional MRI
440		Disorders of consciousness AND fMRI	Imaging diagnosis of 95 cases of moderate and severe acute carbon monoxide poisoning].	Hao NN, Tian C, Lian KX, Han T, Jin S.	2017	no	structural MRI and DT
441		Disorders of consciousness AND fMRI	Effective therapy with infliximab for clinically mild encephalitis/encephalopathy with a reversible splenial lesion in an infant with Kawasaki disease.	Kurokawa Y, Masuda H, Kobayashi T, Ono H, Kato H, Imadome KI, Abe J, Abe Y, Ito S, Ishiguro A.	2017	no	not pertinent
442		Disorders of consciousness AND fMRI	Hypercapnic respiratory failure during pregnancy due to polymyositis-related respiratory muscle weakness: a case report.	Ali HS, Hassan IF, George S, Fadlelmula AE.	2017	no	not pertinent
443		Disorders of consciousness AND fMRI	Traumatic Brain Injury in a Community-Based Cohort of Homeless and Vulnerably Housed Individuals.	Schmitt T, Thornton AE, Rawtaer I, Barr AM, Gicas KM, Lang DJ, Vertinsky AT, Rauscher A, Procyshyn RM, Buchanan T, Cheng A, MacKay S, Leonova O, Langheimer V, Field TS, Heran MK, Vila-Rodriguez F, O'Connor TA, MacEwan GW, Honer WG, Panenka WJ.	2017	no	not pertinent
444		Disorders of consciousness AND fMRI	Predictors of Recurrence and Complications After Chronic Subdural Hematoma Surgery: A Population-Based Study.	Bartek J Jr, Sjåvik K, Kristiansson H, Ståhl F, Fornebo I, Förander P, Jakola AS.	2017	no	not pertinent
445		Disorders of consciousness AND fMRI	Differences in Brain Architecture in Remote Mild Traumatic Brain Injury.	Rajesh A, Cooke GE, Monti JM, Jahn A, Daugherty AM, Cohen NJ, Kramer AF.	2017	no	structural MRI
446		Disorders of consciousness AND fMRI	Big GABA: Edited MR spectroscopy at 24 research sites.	Mikkelsen M, Barker PB, Bhattacharyya PK, Brix MK, Buur PF, Cecil KM, Chan KL, Chen DY, Craven AR, Cuypers K, Dacko M, Duncan NW, Dydak U, Edmondson DA, Ende G, Ersland L, Gao F, Greenhouse I, Harris AD, He N, Heba S, Hoggard N, Hsu TW, Jansen JFA, Kangarlu A, Lange T, Lebel RM, Li Y, Lin CE, Liou JK, Lirng JF, Liu F, Ma R, Maes C, Moreno-Ortega M, Murray SO, Noah S, Noeske R, Noseworthy MD, Oelt…	2017	no	not pertinent
447		Disorders of consciousness AND fMRI	Symptomatic Intracerebral Hemorrhage Secondary to Ventriculoperitoneal Shunt in Adults without Bleeding Tendency.	Hou K, Suo S, Gao X, Zhu X, Zhang Y, Li G.	2017	no	not pertinent
448		Disorders of consciousness AND fMRI	Plasma biomarkers are associated with agitation and regional brain atrophy in Alzheimer's disease.	Hsu JL, Lee WJ, Liao YC, Lirng JF, Wang SJ, Fuh JL.	2017	no	not pertinent
449		Disorders of consciousness AND fMRI	PRES (Posterior Reversible Encephalopathy Syndrome): potential complication of hypertensive crisis. Case report and literature review].	Vergura M, Prencipe M, Del Giudice AM, Grifa R, Miscio F, Pennelli AM, Popolizio T, Simeone A, Ferrara M, Leone M, Aucella F.	2017	no	not pertinent
450		Disorders of consciousness AND fMRI	Diffuse Cerebral Vasoconstriction in a Intravascular Lymphoma Patient with a High Serum MPO-ANCA Level.	Sugiyama A, Kobayashi M, Daizo A, Suzuki M, Kawashima H, Kagami SI, Tanaka H, Suzuki Y, Matsunaga T, Kuwabara S.	2017	no	not pertinent
451		Disorders of consciousness AND fMRI	Endoscopic Endonasal Surgery for Pituitary Apoplexy: Evidence On a 75-Case Series From a Tertiary Care Center.	Zoli M, Milanese L, Faustini-Fustini M, Guaraldi F, Asioli S, Zenesini C, Righi A, Frank G, Foschini MP, Sturiale C, Pasquini E, Mazzatenta D.	2017	no	not pertinent
452		Disorders of consciousness AND fMRI	Non-alcoholic Wernicke's encephalopathy with cortical involvement and polyneuropathy following gastrectomy.	Tsao WC, Ro LS, Chen CM, Chang HS, Kuo HC.	2017	no	not pertinent
453		Disorders of consciousness AND fMRI	Functional connectivity disturbances of the ascending reticular activating system in temporal lobe epilepsy.	Englot DJ, D'Haese PF, Konrad PE, Jacobs ML, Gore JC, Abou-Khalil BW, Morgan VL.	2017	no	not pertinent
454		Disorders of consciousness AND fMRI	Cold-Induced Thermogenesis and Inflammation-Associated Cold-Seeking Behavior Are Represented by Different Dorsomedial Hypothalamic Sites: A Three-Dimensional Functional Topography Study in Conscious Rats.	Wanner SP, Almeida MC, Shimansky YP, Oliveira DL, Eales JR, Coimbra CC, Romanovsky AA.	2017	no	not pertinent
455		Disorders of consciousness AND fMRI	The large-scale functional connectivity correlates of consciousness and arousal during the healthy and pathological human sleep cycle.	Tagliazucchi E, van Someren EJW.	2017	no	connectivity
456		Disorders of consciousness AND fMRI	Alterations in the brain's connectome during recovery from severe traumatic brain injury: protocol for a longitudinal prospective study.	Conde V, Andreasen SH, Petersen TH, Larsen KB, Madsen K, Andersen KW, Akopian I, Madsen KH, Hansen CP, Poulsen I, Kammersgaard LP, Siebner HR.	2017	no	non fMRI
457		Disorders of consciousness AND fMRI	Late-onset ornithine transcarbamylase deficiency associated with hyperammonemia.	Daijo K, Kawaoka T, Nakahara T, Nagaoki Y, Tsuge M, Hiramatsu A, Imamura M, Kawakami Y, Aikata H, Hara K, Tajima G, Kobayashi M, Chayama K.	2017	no	not pertinent
458		Disorders of consciousness AND fMRI	A Case of Takayasu Arteritis with Acute Bilateral Occlusion of the Internal Carotid Arteries].	Ebata T, Uemura J, Yamazaki H, Imai K, Yagita Y.	2017	no	not pertinent
459		Disorders of consciousness AND fMRI	Central nervous system involvement in adults with haemophagocytic lymphohistiocytosis: a single-center study.	Cai G, Wang Y, Liu X, Han Y, Wang Z.	2017	no	not pertinent
460		Disorders of consciousness AND fMRI	Super Refractory Status Epilepticus in Hashimoto's Encephalopathy.	Al-Busaidi M, Burad J, Al-Belushi A, Gujjar A.	2017	no	not pertinent
461		Disorders of consciousness AND fMRI	Neural signature of coma revealed by posteromedial cortex connection density analysis.	Malagurski B, Péran P, Sarton B, Riu B, Gonzalez L, Vardon-Bounes F, Seguin T, Geeraerts T, Fourcade O, de Pasquale F, Silva S.	2017	no	functional connectivity density
462		Disorders of consciousness AND fMRI	Parallel Regulation of Memory and Emotion Supports the Suppression of Intrusive Memories.	Gagnepain P, Hulbert J, Anderson MC.	2017	no	not pertinent
463		Disorders of consciousness AND fMRI	Asymptomatic Brain Edema after Hemodialysis Initiation in a Patient with Severe Uremia.	Fujisaki K, Nakagawa K, Nagae H, Nakano T, Taniguchi M, Masutani K, Kitazono T, Tsuruya K.	2017	no	not pertinent
464		Disorders of consciousness AND fMRI	Importance of correctly interpreting magnetic resonance imaging to diagnose posterior reversible encephalopathy syndrome associated with HELLP syndrome: a case report.	Tetsuka S, Nonaka H.	2017	no	not pertinent
465		Disorders of consciousness AND fMRI	Creation of extracranial-intracranial microvascular anastomosis under regional anesthesia (a case report and a review of the literature)].	Usachev DY, Lukshin VA, Shmigel'skiy AV, Akhmedov AD, Sosnin AD, Kozlova KA.	2017	no	not pertinent
466		Disorders of consciousness AND fMRI	Large cervicodorsal epidural abscess].	Lafoeste H, Le Meur M, Mezhari I, Macovei G, Thyrault M.	2017	no	not pertinent
467		Disorders of consciousness AND fMRI	Utility of providing a concussion definition in the assessment of concussion history in former NFL players.	Alosco ML, Jarnagin J, Tripodis Y, Martin B, Chaisson C, Baugh CM, Torres A, Nowinski CJ, Cantu RC, Stern RA.	2017	no	on healthy subjects
468		Disorders of consciousness AND fMRI	Acute encephalopathy due to angel's trumpet intoxication: A case report and literature review.	Takeshima S, Neshige S, Hara N, Kubo T, Himeno T, Kuriyama M.	2017	no	not pertinent
469		Disorders of consciousness AND fMRI	Acyclovir resistant acute herpes simplex encephalitis associated with acute retinal necrosis: A case report and review of the literature.	Ogura H, Fukae J, Kimura S, Aoki M, Nabeshima K, Tsuboi Y.	2017	no	not pertinent
470		Disorders of consciousness AND fMRI	Atypical moyamoya syndrome with brain calcification and stenosis of abdominal aorta and renal arteries.	Uchikawa H, Fujii K, Fujita M, Okunushi T, Shimojo N.	2017	no	not pertinent
471		Disorders of consciousness AND fMRI	Phenotypic Heterogeneity in a Congenital Disorder of Glycosylation Caused by Mutations in STT3A.	Ghosh A, Urquhart J, Daly S, Ferguson A, Scotcher D, Morris AAM, Clayton-Smith J.	2017	no	not pertinent
472		Disorders of consciousness AND fMRI	Posterior reversible encephalopathy syndrome in a postpartum hemorrhagic woman without hypertension: A case report.	Lio CF, Lee YH, Chan HY, Yu CC, Peng NJ, Chan HP.	2017	no	not pertinent
473		Disorders of consciousness AND fMRI	Headache Caused by Brain Metastases of Castration-resistant Prostate Cancer during Cabazitaxel Therapy.	Watanabe K, Kosaka T, Hongo H, Tamaki S, Oya M.	2017	no	not pertinent
474		Disorders of consciousness AND fMRI	Abnormal structural connectivity between the basal ganglia, thalamus, and frontal cortex in patients with disorders of consciousness.	Weng L, Xie Q, Zhao L, Zhang R, Ma Q, Wang J, Jiang W, He Y, Chen Y, Li C, Ni X, Xu Q, Yu R, Huang R.	2017	no	connectivity
475		Disorders of consciousness AND fMRI	Individual brain structure and modelling predict seizure propagation.	Proix T, Bartolomei F, Guye M, Jirsa VK.	2017	no	not pertinent
476		Disorders of consciousness AND fMRI	Deficits in Neurite Density Underlie White Matter Structure Abnormalities in First-Episode Psychosis.	Rae CL, Davies G, Garfinkel SN, Gabel MC, Dowell NG, Cercignani M, Seth AK, Greenwood KE, Medford N, Critchley HD.	2017	no	not pertinent
477		Disorders of consciousness AND fMRI	Posterior cingulate cross-hemispheric functional connectivity predicts the level of consciousness in traumatic brain injury.	Zhang H, Dai R, Qin P, Tang W, Hu J, Weng X, Wu X, Mao Y, Wu X, Northoff G.	2017	no	connectivity
478		Disorders of consciousness AND fMRI	Moyamoya disease associated with kidney angiodysplasia in a child].	Dibi A, Maana Z, Jabourik F, Bentahila A.	2017	no	not pertinent
479		Disorders of consciousness AND fMRI	Familial acute necrotizing encephalopathy with RANBP2 mutation: The first report in Northeast Asia.	Lee YJ, Hwang SK, Lee SM, Kwon S.	2017	no	not pertinent
480		Disorders of consciousness AND fMRI	Predictors of Recovery from Traumatic Brain Injury-Induced Prolonged Consciousness Disorder.	Abe H, Shimoji K, Nagamine Y, Fujiwara S, Izumi SI.	2017	no	DTI
481		Disorders of consciousness AND fMRI	Remote cerebellar haemorrhage after placement of an external ventricular drainage for acute hydrocephalus: A case report.	Caldeira I, Lavrador J, Basílio G, Sousa R, Reimão S.	2017	no	not pertinent
482		Disorders of consciousness AND fMRI	Global reduction of information exchange during anesthetic-induced unconsciousness.	Hamilton C, Ma Y, Zhang N.	2017	no	rsfMRI
483	55	Disorders of consciousness AND fMRI	A multimodal approach to the assessment of patients with disorders of consciousness.	Coleman MR, Bekinschtein T, Monti MM, Owen AM, Pickard JD.	2009	yes	METHODS NOT CLEAR								EXCLUDED
484		Disorders of consciousness AND fMRI	Limbic encephalitis associated with anti-NH2-terminal of α-enolase antibodies: A clinical subtype of Hashimoto encephalopathy.	Kishitani T, Matsunaga A, Ikawa M, Hayashi K, Yamamura O, Hamano T, Watanabe O, Tanaka K, Nakamoto Y, Yoneda M.	2017	no	not pertinent
485		Disorders of consciousness AND fMRI	Thalamo-Sensorimotor Functional Connectivity Correlates with World Ranking of Olympic, Elite, and High Performance Athletes.	Huang Z, Davis HH IV, Wolff A, Northoff G.	2017	no	not pertinent
486	56	Disorders of consciousness AND fMRI	Neural signature of the conscious processing of auditory regularities.	Bekinschtein TA, Dehaene S, Rohaut B, Tadel F, Cohen L, Naccache L.	2009	yes	EPILEPTIC PATIENTS								EXCLUDED
487		Disorders of consciousness AND fMRI	Ictal arterial spin labeling MRI findings in two cases of acute confusional migraine].	Watanabe Y, Kitajima T, Nishiguchi N, Watanabe K, Sato T, Dateki S, Ideguchi R, Moriuchi H.	2017	no	not pertinent
488		Disorders of consciousness AND fMRI	Functional hemispherotomy in Rasmussen syndrome in the absence of classic MRI findings.	Nagahama Y, Joshi C, Dlouhy B, Wu AY, Abel TJ, Baumbach G, Kawasaki H.	2017	no	not pertinent
489		Disorders of consciousness AND fMRI	A case of hyperammonemia with obstructive urinary tract infection by urease-producing bacteria.	Goda T, Watanabe K, Kobayashi J, Nagai Y, Ohara N, Takahashi D.	2017	no	not pertinent
490		Disorders of consciousness AND fMRI	Clinical manifestations of severe enterovirus 71 infection and early assessment in a Southern China population.	Yang SD, Li PQ, Li YM, Li W, Lai WY, Zhu CP, Tao JP, Deng L, Liu HS, Ma WC, Lu JM, Hong Y, Liang YT, Shen J, Hu DD, Gao YY, Zhou Y, Situ MX, Chen YL.	2017	no	not pertinent
491		Disorders of consciousness AND fMRI	Investigations in GABAA receptor antibody-associated encephalitis.	Spatola M, Petit-Pedrol M, Simabukuro MM, Armangue T, Castro FJ, Barcelo Artigues MI, Julià Benique MR, Benson L, Gorman M, Felipe A, Caparó Oblitas RL, Rosenfeld MR, Graus F, Dalmau J.	2017	no	not pertinent
492		Disorders of consciousness AND fMRI	Myoclonic seizure prior to diagnosis of chronic toxic encephalopathy: a case report.	Van Hooste WL.	2017	no	not pertinent
493		Disorders of consciousness AND fMRI	Acute high-altitude sickness.	Luks AM, Swenson ER, Bärtsch P.	2017	no	not pertinent
494		Disorders of consciousness AND fMRI	Kikuchi-Fujimoto disease (histiocytic necrotizing lymphadenitis) with atypical encephalitis and painful testitis: a case report.	Kido H, Kano O, Hamai A, Masuda H, Fuchinoue Y, Nemoto M, Arai C, Takeda T, Yamabe F, Tai T, Kasahara M, Suzuki K, Shiraga N, Sadamoto S, Wakayama M, Takahashi Y, Iwasaki Y, Shibuya K, Urita Y.	2017	no	not pertinent
495		Disorders of consciousness AND fMRI	Clinically mild infantile encephalopathy associated with excitotoxicity.	Hirai N, Yoshimaru D, Moriyama Y, Honda T, Yasukawa K, Takanashi JI.	2017	no	not pertinent
496		Disorders of consciousness AND fMRI	Viral encephalitis after haplo-identical hematopoietic stem cell transplantation: Causative viral spectrum, characteristics, and risk factors.	Zhang XH, Zhang JM, Han W, Chen H, Chen YH, Wang FR, Wang JZ, Zhang YY, Mo XD, Chen Y, Wang Y, Chang YJ, Xu LP, Liu KY, Huang XJ.	2017	no	not pertinent
497		Disorders of consciousness AND fMRI	Surface-based morphometry reveals the neuroanatomical basis of the five-factor model of personality.	Riccelli R, Toschi N, Nigro S, Terracciano A, Passamonti L.	2017	no	not pertinent
498		Disorders of consciousness AND fMRI	Rapid progression of glioblastoma multiforme: A case report.	Zhang YY, Ruan LX, Zhang S.	2016	no	not pertinent
499		Disorders of consciousness AND fMRI	Relapsing-Remitting Severe Bickerstaff's Brainstem Encephalitis - Case Report and Literature Review.	Tyrakowska Z, Jakubowicz-Lachowska D, Kułakowska A, Galińska-Skok B, Drozdowski W, Tarasów E.	2016	no	not pertinent
500		Disorders of consciousness AND fMRI	Severe and extensive traumatic axonal injury following minor and indirect head trauma.	Jang SH, Lee HD.	2017	no	not pertinent
501		Disorders of consciousness AND fMRI	A case of generalized lymphatic anomaly causing skull-base leakage and bacterial meningitis.	Suga K, Goji A, Inoue M, Kawahito M, Taki M, Mori K.	2016	no	not pertinent
502		Disorders of consciousness AND fMRI	Mapping the functional connectome traits of levels of consciousness.	Amico E, Marinazzo D, Di Perri C, Heine L, Annen J, Martial C, Dzemidzic M, Kirsch M, Bonhomme V, Laureys S, Goñi J.	2017	no	connectivity
503		Disorders of consciousness AND fMRI	Hypersomnia due to injury of the ventral ascending reticular activating system following cerebellar herniation: A case report.	Jang SH, Chang CH, Jung YJ, Kwon HG.	2017	no	not pertinent
504		Disorders of consciousness AND fMRI	Multi-modal analysis of functional connectivity and cerebral blood flow reveals shared and unique effects of propofol in large-scale brain networks.	Qiu M, Scheinost D, Ramani R, Constable RT.	2017	no	connectivity
505		Disorders of consciousness AND fMRI	Newly recognized cerebral infarctions on postmortem imaging: a report of three cases with systemic infectious disease.	Noriki S, Kinoshita K, Inai K, Sakai T, Kimura H, Yamauchi T, Iwano M, Naiki H.	2017	no	not pertinent
506		Disorders of consciousness AND fMRI	Posterior reversible encephalopathy syndrome.	Fischer M, Schmutzhard E.	2017	no	not pertinent
507		Disorders of consciousness AND fMRI	Complex neurological symptoms in bilateral thalamic stroke due to Percheron artery occlusion.	Caruso P, Manganotti P, Moretti R.	2016	no	not pertinent
508		Disorders of consciousness AND fMRI	Acute Cerebrovascular events associated to hemolytic uremic syndrome: Description of two pediatric cases].	López M, Huete I, Hernández M.	2017	no	not pertinent
509		Disorders of consciousness AND fMRI	Orbitofrontal cortical thinning and aggression in mild traumatic brain injury patients.	Epstein DJ, Legarreta M, Bueler E, King J, McGlade E, Yurgelun-Todd D.	2016	no	not pertinent
510		Disorders of consciousness AND fMRI	Transcutaneous auricular vagus nerve stimulation in disorders of consciousness monitored by fMRI: The first case report.	Yu YT, Yang Y, Wang LB, Fang JL, Chen YY, He JH, Rong PJ.	2017	no	no task during fMRI
511		Disorders of consciousness AND fMRI	Reversible MRI findings in a case of acute intermittent porphyria with a novel mutation in the porphobilinogen deaminase gene.	Yang J, Yang H, Chen Q, Hua B, Zhu T, Zhao Y, Yu X, Zhu H, Zhou Z.	2016	no	not pertinent
512		Disorders of consciousness AND fMRI	Speechless After a Roller Coaster Ride.	Whitcomb V, Kannikeswaran N, Bhaya N, Altinok D, Sivaswamy L.	2017	no	not pertinent
513		Disorders of consciousness AND fMRI	Sedation of Patients With Disorders of Consciousness During Neuroimaging: Effects on Resting State Functional Brain Connectivity.	Kirsch M, Guldenmund P, Ali Bahri M, Demertzi A, Baquero K, Heine L, Charland-Verville V, Vanhaudenhuyse A, Bruno MA, Gosseries O, Di Perri C, Ziegler E, Brichant JF, Soddu A, Bonhomme V, Laureys S.	2017	no	rs functional connectivity
514		Disorders of consciousness AND fMRI	Adult primary angiitis of the central nervous system: isolated small-vessel vasculitis represents distinct disease pattern.	de Boysson H, Boulouis G, Aouba A, Bienvenu B, Guillevin L, Zuber M, Touzé E, Naggara O, Pagnoux C.	2017	no	not pertinent
515		Disorders of consciousness AND fMRI	Extremely Late Recurrence 21 Years after Total Removal of Immature Teratoma: A Case Report and Literature Review.	Mano Y, Kanamori M, Kumabe T, Saito R, Watanabe M, Sonoda Y, Tominaga T.	2016	no	not pertinent
516		Disorders of consciousness AND fMRI	Paraplegia caused by cerebral contusions in the bilateral precentral gyri.	Matsumura H, Fujimori H, Sato N, Matsumura A.	2016	no	not pertinent
517		Disorders of consciousness AND fMRI	Mindfulness-based interventions in obsessive-compulsive disorder: Mechanisms of action and presentation of a pilot study].	Gasnier M, Pelissolo A, Bondolfi G, Pelissolo S, Tomba M, Mallet L, N'diaye K.	2016	no	not pertinent
518		Disorders of consciousness AND fMRI	Buzz Juice: Neurological sequelae of synthetic cannabinoids.	Kak M, Mikhail F, Yano ST, Guan R, Lukas RV.	2016	no	not pertinent
519		Disorders of consciousness AND fMRI	EEG and fMRI agree: Mental arithmetic is the easiest form of imagery to detect.	Harrison AH, Noseworthy MD, Reilly JP, Guan W, Connolly JF.	2016	no	on healthy subjects
520		Disorders of consciousness AND fMRI	Clinical analysis of acute disseminated encephalomyelitis in 44 cases].	Zhong XN, Zhang BJ, Wang YG, Huang YL, Shu YQ, Lu ZZ, Hu XQ, Qiu W.	2016	no	not pertinent
521		Disorders of consciousness AND fMRI	Hallucinations and conscious access to visual inputs in Parkinson's disease.	Lefebvre S, Baille G, Jardri R, Plomhause L, Szaffarczyk S, Defebvre L, Thomas P, Delmaire C, Pins D, Dujardin K.	2016	no	not pertinent
522		Disorders of consciousness AND fMRI	Self-regulation of brain rhythms in the precuneus: a novel BCI paradigm for patients with ALS.	Fomina T, Lohmann G, Erb M, Ethofer T, Schölkopf B, Grosse-Wentrup M.	2016	no	not pertinent
523		Disorders of consciousness AND fMRI	Impaired consciousness in patients with absence seizures investigated by functional MRI, EEG, and behavioural measures: a cross-sectional study.	Guo JN, Kim R, Chen Y, Negishi M, Jhun S, Weiss S, Ryu JH, Bai X, Xiao W, Feeney E, Rodriguez-Fernandez J, Mistry H, Crunelli V, Crowley MJ, Mayes LC, Constable RT, Blumenfeld H.	2016	no	other clinical category
524		Disorders of consciousness AND fMRI	A human brain network derived from coma-causing brainstem lesions.	Fischer DB, Boes AD, Demertzi A, Evrard HC, Laureys S, Edlow BL, Liu H, Saper CB, Pascual-Leone A, Fox MD, Geerling JC.	2016	no	rs functional connectivity
525		Disorders of consciousness AND fMRI	Post-Encephalitic Parkinsonism and Sleep Disorder Responsive to Immunological Treatment: A Case Report.	Brunetti V, Testani E, Iorio R, Frisullo G, Luigetti M, Di Giuda D, Marca GD.	2016	no	not pertinent
526		Disorders of consciousness AND fMRI	Acute Neurologic Disorder from an Inhibitor of Fatty Acid Amide Hydrolase.	Kerbrat A, Ferré JC, Fillatre P, Ronzière T, Vannier S, Carsin-Nicol B, Lavoué S, Vérin M, Gauvrit JY, Le Tulzo Y, Edan G.	2016	no	not pertinent
527		Disorders of consciousness AND fMRI	Sturge-Weber syndrome with intracerebral hemorrhage: a case report.	Chonan M, Suzuki Y, Haryu S, Mashiyama S, Tominaga T.	2016	no	not pertinent
528		Disorders of consciousness AND fMRI	Amygdala functional connectivity as a longitudinal biomarker of symptom changes in generalized anxiety.	Makovac E, Watson DR, Meeten F, Garfinkel SN, Cercignani M, Critchley HD, Ottaviani C.	2016	no	not pertinent
529		Disorders of consciousness AND fMRI	Bilateral abducens nerve palsy in an infant case of fulminant acute disseminated encephalomyelitis: a case report.	Yang Z, Sun G.	2016	no	not pertinent
530		Disorders of consciousness AND fMRI	Involuntary movements and coma as the prognostic marker for acute encephalopathy with biphasic seizures and late reduced diffusion.	Lee S, Sanefuji M, Torio M, Kaku N, Ichimiya Y, Mizuguchi S, Baba H, Sakai Y, Ishizaki Y, Torisu H, Kira R, Hara T, Ohga S.	2016	no	not pertinent
531		Disorders of consciousness AND fMRI	Cerebral Fat Embolism After Video-Assisted Thoracic Surgery.	Scarpino M, Lanzo G, Cappelli F, Moretti M, Misuri G, Voltolini L, Pistolesi M, Amantini A, Grippo A.	2016	no	not pertinent
532		Disorders of consciousness AND fMRI	Testing the importance of the Medial Temporal Lobes in human interoception: Does it matter if there is a memory component to the task?	Berriman J, Stevenson RJ, Thayer ZC, Thompson E, Mohamed A, Watson JDG, Miller LA.	2016	no	not pertinent
533		Disorders of consciousness AND fMRI	Cost-effectiveness of cervical spine clearance interventions with litigation and long-term-care implications in obtunded adult patients following blunt injury.	Ertel AE, Robinson BR, Eckman MH.	2016	no	not pertinent
534		Disorders of consciousness AND fMRI	Alterations in Amygdala-Prefrontal Functional Connectivity Account for Excessive Worry and Autonomic Dysregulation in Generalized Anxiety Disorder.	Makovac E, Meeten F, Watson DR, Herman A, Garfinkel SN, D Critchley H, Ottaviani C.	2016	no	not pertinent
535		Disorders of consciousness AND fMRI	Adaptive working memory strategy training in early Alzheimer's disease: randomised controlled trial.	Huntley JD, Hampshire A, Bor D, Owen A, Howard RJ.	2017	no	not pertinent
536		Disorders of consciousness AND fMRI	Emergency management of autonomic dysreflexia with neurologic complications.	Squair JW, Phillips AA, Harmon M, Krassioukov AV.	2016	no	not pertinent
537		Disorders of consciousness AND fMRI	A pediatric case of pituitary macroadenoma presenting with pituitary apoplexy and cranial nerve involvement: case report.	Özçetin M, Karacı M, Toroslu E, Edebali N.	2016	no	not pertinent
538		Disorders of consciousness AND fMRI	Fatal complications following microvascular decompression: could it be avoided and salvaged?	Xia L, Liu MX, Zhong J, Dou NN, Li B, Sun H, Li ST.	2017	no	not pertinent
539		Disorders of consciousness AND fMRI	Emergency Bypass Surgery for Progressive Cerebral Infarction Following Hemorrhagic Onset of Moyamoya Disease:A Case Report].	Hatakeyama J, Yanagisawa T, Kudo E, Togashi S, Shimizu H.	2016	no	not pertinent
540		Disorders of consciousness AND fMRI	Histological Examination of Trousseau Syndrome-Related Thrombus Retrieved Through Acute Endovascular Thrombectomy: Report of 2 Cases.	Matsumoto N, Fukuda H, Handa A, Kawasaki T, Kurosaki Y, Chin M, Yamagata S.	2016	no	not pertinent
541		Disorders of consciousness AND fMRI	Extreme hypernatremia as a probable cause of fatal arrhythmia: a case report.	Arambewela MH, Somasundaram NP, Garusinghe C.	2016	no	not pertinent
542		Disorders of consciousness AND fMRI	Outstanding Symptoms of Poststroke Depression during the Acute Phase of Stroke.	Nakase T, Tobisawa M, Sasaki M, Suzuki A.	2016	no	not pertinent
543		Disorders of consciousness AND fMRI	White matter abnormalities are associated with overall cognitive status in blast-related mTBI.	Miller DR, Hayes JP, Lafleche G, Salat DH, Verfaellie M.	2016	no	connectivity
544		Disorders of consciousness AND fMRI	Fulminant bilateral acute retinal necrosis syndrome associated with viral encephalitis: A case report.	Zhou C, Zhu L, Fang S.	2016	no	not pertinent
545		Disorders of consciousness AND fMRI	An analysis and literature review of two cases of autoimmune encephalitis with GABAB receptor antibodies].	Zhang M, Hao HJ, Liu LP, Zhang HH, Zhou YY.	2016	no	review
546		Disorders of consciousness AND fMRI	Critical neural targets for (the level of) human consciousness: Arousal arrest and unconsciousness after sumatriptan administration.	Långsjö JW, Lehtimäki K, Ruohonen J, Sajanti A, Sandell S, Heikkilä HT, Brander A, Saarinen K, Herrala L.	2016	no	no task fMRI
547		Disorders of consciousness AND fMRI	Lymphomatoid granulomatosis of the brain: A case report.	Quinones E, Potes LI, Silva N, Lobato-Polo J.	2016	no	not pertinent
548		Disorders of consciousness AND fMRI	Feasibility and value of preoperative embolization of a congenital choroid plexus tumour in the premature infant: An illustrative case report with technical details.	Aljared T, Farmer JP, Tampieri D.	2016	no	not pertinent
549		Disorders of consciousness AND fMRI	A Translational Study of a New Therapeutic Approach for Acute Myocardial Infarction: Nanoparticle-Mediated Delivery of Pitavastatin into Reperfused Myocardium Reduces Ischemia-Reperfusion Injury in a Preclinical Porcine Model.	Ichimura K, Matoba T, Nakano K, Tokutome M, Honda K, Koga J, Egashira K.	2016	no	not pertinent
550		Disorders of consciousness AND fMRI	Reversible splenial lesion syndrome in children: Retrospective study and summary of case series.	Chen WX, Liu HS, Yang SD, Zeng SH, Gao YY, Du ZH, Li XJ, Lin HS, Liang HC, Mai JN	2016	no	not pertinent
551		Disorders of consciousness AND fMRI	Diarrhea-associated pneumococcal meningitis with complicating hydrocephalus in a child in a resource-limited setting.	Shahrin L, Chisti MJ, Huq S, Islam MM, Sarker SA, Begum M, Saha S, Ahmed T.	2016	no	not pertinent
552		Disorders of consciousness AND fMRI	Thyroid Storm Precipitated by Intracranial Surgery in a Woman with No History of Thyroid Disease.]	Fuji E, Furuno M, Sugimoto Y, Arai K, Takabuchi S.	2016	no	not pertinent
553		Disorders of consciousness AND fMRI	Status Epilepticus After Subthalamic Deep Brain Stimulation Surgery in a Patient with Parkinson's Disease.	Jochim A, Gempt J, Deschauer M, Bernkopf K, Schwarz J, Kirschke JS, Haslinger B.	2016	no	not pertinent
554		Disorders of consciousness AND fMRI	Progressive Focal Gray Matter Volume Loss in a Former High School Football Player: A Possible Magnetic Resonance Imaging Volumetric Signature for Chronic Traumatic Encephalopathy.	Raji CA, Merrill DA, Barrio JR, Omalu B, Small GW.	2016	no	not pertinent
555		Disorders of consciousness AND fMRI	Three-Dimensional Digital Template Atlas of the Macaque Brain.	Reveley C, Gruslys A, Ye FQ, Glen D, Samaha J, E Russ B, Saad Z, K Seth A, Leopold DA, Saleem KS.	2016	no	animal study
556		Disorders of consciousness AND fMRI	Spontaneous Intracranial Hypotension: An Etiology for Consciousness Disorder and Coma.	Collange O, Wolff V, Cebula H, Pradignac A, Meyer A, Kindo M, Diemunsch P, Proust F, Mertes PM, Kremer S.	2016	no	other technique
557		Disorders of consciousness AND fMRI	Wernicke-Korsakoff syndrome].	Kotov SV, Lobakov AI, Isakova EV, Stashuk GA, Volchenkova TV.	2016	no	not pertinent
558		Disorders of consciousness AND fMRI	Clinical Concepts Emerging from fMRI Functional Connectomics.	Matthews PM, Hampshire A.	2016	no	review
559		Disorders of consciousness AND fMRI	Neurotechnological assessment of consciousness disorders: five ethical imperatives.	Evers K.	2016	no	not a research article
560		Disorders of consciousness AND fMRI	Hemophagocytic lymphohistiocytosis with leukoencephalopathy in a patient with dermatomyositis accompanied with peripheral T-cell lymphoma: a case report.	Teshigawara S, Katada Y, Maeda Y, Yoshimura M, Kudo-Tanaka E, Tsuji S, Harada Y, Matsushita M, Ohshima S, Watanabe K, Kumode T, Hoshida Y, Saeki Y.	2016	no	not pertinent
561		Disorders of consciousness AND fMRI	Illuminating Awareness: Implications of fMRI Research in Disorders of Consciousness.	Mikulis D, Weijer C, Young GB.	2015	no	not a research article
562		Disorders of consciousness AND fMRI	Ischemic pituitary adenoma apoplexy-Clinical appearance and prognosis after surgical intervention.	Ogawa Y, Niizuma K, Mugikura S, Tominaga T.	2016	no	not pertinent
563		Disorders of consciousness AND fMRI	Somatosensory attention identifies both overt and covert awareness in disorders of consciousness.	Gibson RM, Chennu S, Fernández-Espejo D, Naci L, Owen AM, Cruse D.	2016	no	EEG
564		Disorders of consciousness AND fMRI	A case of vitamin B12 deficiency with involuntary movements and bilateral basal ganglia lesions.	Kitamura T, Gotoh S, Takaki H, Kiyuna F, Yoshimura S, Fujii K.	2016	no	not pertinent
565		Disorders of consciousness AND fMRI	A case of complex partial seizure with reversible MRI abnormalities in the elderly.	Shiraiwa N, Hosaka T, Enomoto T, Hoshino S, Tamaoka A, Ohkoshi N.	2016	no	not pertinent
566		Disorders of consciousness AND fMRI	Safety in the epilepsy monitoring unit: A retrospective study of 524 consecutive admissions.	Fahoum F, Omer N, Kipervasser S, Bar-Adon T, Neufeld M.	2016	no	not pertinent
567		Disorders of consciousness AND fMRI	Neurobiological substrates of cognitive rigidity and autonomic inflexibility in generalized anxiety disorder.	Ottaviani C, Watson DR, Meeten F, Makovac E, Garfinkel SN, Critchley HD.	2016	no	not pertinent
568		Disorders of consciousness AND fMRI	Auto-immune anti-N-methyl-D-aspartate receptor (anti-NMDAR) encephalitis: three case reports.	Bashiri FA, Al-Rasheed AA, Hassan SM, Hamad MHA, El Khashab HY, Kentab AY, AlBadr FB, Salih MA	2017	no	not pertinent
569		Disorders of consciousness AND fMRI	Ganciclovir and Foscarnet Therapy of Cytomegalovirus-Associated Meningoencephalitis in a Hemodialysis Patient With Liver Transplantation: Case Report.	Kang GW, Hong HL, Lee IH, Ahn KS, Kim JD, Choi DL.	2016	no	not pertinent
570		Disorders of consciousness AND fMRI	Posterior Reversible Encephalopathy Syndrome During Combined Modality Therapy for Head and Neck Squamous Cell Carcinoma.	Wakasaki T, Gotoh S, Tomonobe E, Mihara T, Fukushima J.	2016	no	not pertinent
571		Disorders of consciousness AND fMRI	Combined Invasive Subcortical and Non-invasive Surface Neurophysiological Recordings for the Assessment of Cognitive and Emotional Functions in Humans.	Trenado C, Elben S, Petri D, Hirschmann J, Groiss SJ, Vesper J, Schnitzler A, Wojtecki L.	2016	no	not pertinent
572		Disorders of consciousness AND fMRI	Abnormal functional-structural cingulum connectivity in mania: combined functional magnetic resonance imaging-diffusion tensor imaging investigation in different phases of bipolar disorder.	Martino M, Magioncalda P, Saiote C, Conio B, Escelsior A, Rocchi G, Piaggio N, Marozzi V, Huang Z, Ferri F, Amore M, Inglese M, Northoff G.	2016	no	not pertinent
573		Disorders of consciousness AND fMRI	Function-structure connectivity in patients with severe brain injury as measured by MRI-DWI and FDG-PET.	Annen J, Heine L, Ziegler E, Frasso G, Bahri M, Di Perri C, Stender J, Martial C, Wannez S, D'ostilio K, Amico E, Antonopoulos G, Bernard C, Tshibanda F, Hustinx R, Laureys S	2016	no	DWI and resting state PET
574		Disorders of consciousness AND fMRI	Neurological complications after gamma-knife radiosurgery for hypothalamic hamartoma.	Butragueño Laiseca L, Oikonomopoulou N, Miranda Herrero MC, Barredo Valderrama E, Vázquez López M, Jiménez de Domingo A, Aguado Del Hoyo A, García-Leal R, Meiriño RM.	2016	no	not pertinent
575		Disorders of consciousness AND fMRI	Epstein-Barr Virus Encephalitis in an Immunocompetent Child: A Case Report and Management of Epstein-Barr Virus Encephalitis.	Akkoc G, Kadayifci EK, Karaaslan A, Atici S, Yakut N, Ocal Demir S, Soysal A, Bakir M.	2016	no	not pertinent
576		Disorders of consciousness AND fMRI	The application of a mathematical model linking structural and functional connectomes in severe brain injury.	Kuceyeski A, Shah S, Dyke JP, Bickel S, Abdelnour F, Schiff ND, Voss HU, Raj A.	2016	no	connectivity
577		Disorders of consciousness AND fMRI	A Case of Vertebral Artery Stenosis Presenting with Progressing Stroke and Treated by Percutaneous Transluminal Angioplasty].	Hayashi K, Matsuo Y, Toyoda K, Hayashi Y, Shirakawa K, Kaminogo M.	2016	no	not pertinent
578		Disorders of consciousness AND fMRI	Consciousness Impairment and Left Hemiparesis due to Contrast Medium in the Coil Embolization of Unruptured Large Right Middle Cerebral Artery Aneurysm: A Case Report].	Nakajima N, Koyanagi M, Kobayashi T, Enatsu R, Oda M, Saiki M.	2016	no	other technique
579		Disorders of consciousness AND fMRI	A Case of Acute Limbic Encephalitis with Sjögren's Syndrome].	Shinmura H, Nagasaka T, Tsuchiya M, Onohara A, Takaki R, Takiyama Y.	2016	no	not pertinent
580		Disorders of consciousness AND fMRI	Midbrain and bilateral paramedian thalamic stroke due to artery of Percheron occlusion.	Restel M, Graban A, Witkowski G, Ryglewicz D, Sienkiewicz-Jarosz H.	2016	no	not pertinent
581		Disorders of consciousness AND fMRI	Pre-critical MRI findings of an Alzheimer's disease patient with pathologically proven cerebral amyloid angiopathy related lobar hemorrhage.	Nonaka T, Yakushiji Y, Ide T, Ito H, Kawamoto K, Hara H.	2016	no	not pertinent
582		Disorders of consciousness AND fMRI	Horner Syndrome in Children: A Clinical Condition with Serious Underlying Disease.	Barrea C, Vigouroux T, Karam J, Milet A, Vaessen S, Misson JP.	2016	no	not pertinent
583		Disorders of consciousness AND fMRI	Posterior reversible encephalopathy syndrome with neurological sequelae - a case report.	Nesteruk M, Kurdyła A, Nesteruk T, Dorobek M.	2016	no	not pertinent
584		Disorders of consciousness AND fMRI	Inverted stress- induced cardiomyopathy as a unusual variant of acute heart failure after cesarean delivery- a case report.	Ledakowicz-Polak A, Bartodziej J, Majos A, Zielińska M.	2016	no	not pertinent
585		Disorders of consciousness AND fMRI	In vivo functional connectome of human brainstem nuclei of the ascending arousal, autonomic, and motor systems by high spatial resolution 7-Tesla fMRI.	Bianciardi M, Toschi N, Eichner C, Polimeni JR, Setsompop K, Brown EN, Hämäläinen MS, Rosen BR, Wald LL.	2016	no	not pertinent
586		Disorders of consciousness AND fMRI	Testing Proposed Neuronal Models of Effective Connectivity Within the Cortico-basal Ganglia-thalamo-cortical Loop During Loss of Consciousness.	Crone JS, Lutkenhoff ES, Bio BJ, Laureys S, Monti MM.	2017	no	connectivity
587		Disorders of consciousness AND fMRI	The clinical diagnosis and treatment about 22 cases of limbic encephalitis were retrospectively analyzed.	Zang W, Zhang Z, Feng L, Zhang A.	2016	no	not pertinent
588		Disorders of consciousness AND fMRI	Automaticity and localisation of concurrents predicts colour area activity in grapheme-colour synaesthesia.	Gould van Praag CD, Garfinkel S, Ward J, Bor D, Seth AK.	2016	no	not pertinent
589		Disorders of consciousness AND fMRI	Cerebral venous thrombosis during tuberculous meningoencephalitis].	Guenifi W, Boukhrissa H, Gasmi A, Rais M, Ouyahia A, Hachani A, Diab N, Mechakra S, Lacheheb A.	2016	no	not pertinent
590		Disorders of consciousness AND fMRI	Reversible splenial lesion syndrome associated with encephalitis/encephalopathy presenting with great clinical heterogeneity.	Zhu Y, Zheng J, Zhang L, Zeng Z, Zhu M, Li X, Lou X, Wan H, Hong D.	2016	no	not pertinent
591		Disorders of consciousness AND fMRI	The Neural Correlates of Chronic Symptoms of Vertigo Proneness in Humans.	Alsalman O, Ost J, Vanspauwen R, Blaivie C, De Ridder D, Vanneste S	2016	no	not pertinent
592		Disorders of consciousness AND fMRI	Contrasting variability patterns in the default mode and sensorimotor networks balance in bipolar depression and mania.	Martino M, Magioncalda P, Huang Z, Conio B, Piaggio N, Duncan NW, Rocchi G, Escelsior A, Marozzi V, Wolff A, Inglese M, Amore M, Northoff G.	2016	no	not pertinent
593		Disorders of consciousness AND fMRI	[Immunotherapy strategy for 35 cases of severe anti-N-methyl-D-aspartate receptor encephalitis].	Yuan J, Peng B, Guan HZ, Huang Y, Lu Q, Ren HT, Yang XZ, Jiang N, Zhu YC, Cui LY.	2016	no	not pertinent
594		Disorders of consciousness AND fMRI	Early combined treatment with steroid and immunoglobulin is effective for serious Kawasaki disease complicated by myocarditis and encephalopathy.	Suga K, Inoue M, Ono A, Terada T, Kawahito M, Mori K.	2016	no	not pertinent
595		Disorders of consciousness AND fMRI	Sports-related concussions: diagnosis, complications, and current management strategies.	Hobbs JG, Young JS, Bailes JE.	2016	no	not pertinent
596		Disorders of consciousness AND fMRI	N-methyl-D-aspartate receptor encephalitis mediates loss of intrinsic activity measured by functional MRI.	Brier MR, Day GS, Snyder AZ, Tanenbaum AB, Ances BM.	2016	no	not pertinent
597		Disorders of consciousness AND fMRI	Severe water intoxication and secondary depressive syndrome in relation to delusional infestation.	Lai J, Lu Q, Xu Y, Hu S.	2016	no	not pertinent
598		Disorders of consciousness AND fMRI	Hashimoto's encephalopathy presenting with vertigo and muscle weakness in a male pediatric patient].	Ueno H, Nishizato C, Shimazu T, Watanabe H, Mizukami T, Kosuge H, Ozasa S, Nomura K, Kimura S, Takahashi Y.	2016	no	not pertinent
599		Disorders of consciousness AND fMRI	Compensated hydrocephalus.	Alvin MD, Miller PE.	2016	no	not pertinent
600		Disorders of consciousness AND fMRI	Organizing Thrombus Mimicking a Cardiac Tumor Located at the Mitral-Aortic Intervalvular Fibrosa.	Lee JS, Kim WS, Ko SM, Shin JK.	2016	no	not pertinent
601		Disorders of consciousness AND fMRI	CASE RECORDS of the MASSACHUSETTS GENERAL HOSPITAL. Case 5-2016. A 43-Year-Old Man with Altered Mental Status and a History of Alcohol Use.	Terry AR, Kahle KT, Larvie M, Vyas JM, Stemmer-Rachamimov A.	2016	no	not pertinent
602		Disorders of consciousness AND fMRI	Physiological Contribution in Spontaneous Oscillations: An Approximate Quality-Assurance Index for Resting-State fMRI Signals.	Hsu AL, Chou KH, Chao YP, Fan HY, Wu CW, Chen JH.	2016	no	not pertinent
603		Disorders of consciousness AND fMRI	Monomorphic post-transplant T-lymphoproliferative disorder after autologous stem cell transplantation for multiple myeloma].	Ishikawa T, Shimizu H, Takei T, Koya H, Iriuchishima H, Hosiho T, Hirato J, Kojima M, Handa H, Nojima Y, Murakami H.	2016	no	not pertinent
604		Disorders of consciousness AND fMRI	Magnetic Resonance Imaging Perception of the Society in Kars: A Local Study.	Duymuş M, Orman G, Asal N, Avcu S.	2016	no	not pertinent
605		Disorders of consciousness AND fMRI	Bi-thalamic abnormality].	Puy L, Lamy C, Arnoux A, Zerbib Y, Constans JM, Godefroy O.	2016	no	not pertinent
606		Disorders of consciousness AND fMRI	Atomoxetine Enhances Connectivity of Prefrontal Networks in Parkinson's Disease.	Borchert RJ, Rittman T, Passamonti L, Ye Z, Sami S, Jones SP, Nombela C, Vázquez Rodríguez P, Vatansever D, Rae CL, Hughes LE, Robbins TW, Rowe JB.	2016	no	not pertinent
607		Disorders of consciousness AND fMRI	Lesson of the month 1: Artery of Percheron occlusion - an -uncommon cause of coma in a middle-aged man.	Bailey J, Khadjooi K.	2016	no	not pertinent
608		Disorders of consciousness AND fMRI	Neuroscience of drug craving for addiction medicine: From circuits to therapies.	Ekhtiari H, Nasseri P, Yavari F, Mokri A, Monterosso J.	2016	no	not pertinent
609		Disorders of consciousness AND fMRI	The temporal structure of resting-state brain activity in the medial prefrontal cortex predicts self-consciousness.	Huang Z, Obara N, Davis HH 4th, Pokorny J, Northoff G.	2016	no	resting state
610		Disorders of consciousness AND fMRI	Default Mode Network Perfusion in Aneurysmal Subarachnoid Hemorrhage.	Nelson S, Edlow BL, Wu O, Rosenthal ES, Westover MB, Rordorf G.	2016	no	not pertinent
611		Disorders of consciousness AND fMRI	Differential alterations of resting-state functional connectivity in generalized anxiety disorder and panic disorder.	Cui H, Zhang J, Liu Y, Li Q, Li H, Zhang L, Hu Q, Cheng W, Luo Q, Li J, Li W, Wang J, Feng J, Li C, Northoff G.	2016	no	not pertinent
612		Disorders of consciousness AND fMRI	Spontaneous activity in default-mode network predicts ascription of self-relatedness to stimuli.	Qin P, Grimm S, Duncan NW, Fan Y, Huang Z, Lane T, Weng X, Bajbouj M, Northoff G.	2016	no	not pertinent
613	57	Vegetative state AND PET	Wakefulness and loss of awareness: brain and brainstem interaction in the vegetative state.	Silva S, Alacoque X, Fourcade O, Samii K, Marque P, Woods R, Mazziotta J, Chollet F, Loubinoux I.	2010	yes		Y	Y	Y	Y	Y	Y	N	EXCLUDED
614		Disorders of consciousness AND fMRI	Nonalcoholic Thiamine-Related Encephalopathy (Wernicke-Korsakoff Syndrome) Among Inpatients With Cancer: A Series of 18 Cases.	Isenberg-Grzeda E, Alici Y, Hatzoglou V, Nelson C, Breitbart W.	2016	no	not pertinent
615		Disorders of consciousness AND fMRI	Retrieving Binary Answers Using Whole-Brain Activity Pattern Classification.	Nawa NE, Ando H.	2015	no	not pertinent
616		Disorders of consciousness AND fMRI	Effectiveness of Corticosteroid Therapy for Acute Neurological Symptoms in Incontinentia Pigmenti.	Tomotaki S, Shibasaki J, Yunoki Y, Kishigami M, Imagawa T, Aida N, Toyoshima K, Itani Y.	2015	no	not pertinent
617		Disorders of consciousness AND fMRI	Patterns of microstructural white matter abnormalities and their impact on cognitive dysfunction in the various phases of type I bipolar disorder.	Magioncalda P, Martino M, Conio B, Piaggio N, Teodorescu R, Escelsior A, Marozzi V, Rocchi G, Roccatagliata L, Northoff G, Inglese M, Amore M.	2015	no	not pertinent
618		Disorders of consciousness AND fMRI	Recovery of Hypersomnia Concurrent With Recovery of an Injured Ascending Reticular Activating System in a Stroke Patient: A Case Report.	Jang SH, Lee HD, Chang CH, Jung YJ.	2015	no	not pertinent
619		Disorders of consciousness AND fMRI	Neurostructural abnormalities associated with axes of emotion dysregulation in generalized anxiety.	Makovac E, Meeten F, Watson DR, Garfinkel SN, Critchley HD, Ottaviani C.	2015	no	not pertinent
620		Disorders of consciousness AND fMRI	Fatal toxic leukoencephalopathy associated with consumption of pasta base of cocaine: Report of three cases].	Cartier R L, González L D, Harán D J.	2015	no	not pertinent
621		Disorders of consciousness AND fMRI	The innate alarm circuit in post-traumatic stress disorder: Conscious and subconscious processing of fear- and trauma-related cues.	Rabellino D, Densmore M, Frewen PA, Théberge J, Lanius RA.	2016	no	not pertinent
622		Disorders of consciousness AND fMRI	Autoimmune autonomic ganglionopathy in a pediatric patient presenting with acute encephalitis.	Kuki I, Kawawaki H, Okazaki S, Hattori Y, Horino A, Higuchi O, Nakane S.	2016	no	not pertinent
623		Disorders of consciousness AND fMRI	Identification of the Default Mode Network with electroencephalography.	Fomina T, Hohmann M, Scholkopf B, Grosse-Wentrup M.	2015	no	EEG
624		Disorders of consciousness AND fMRI	Acute Vision Loss Secondary to Epidural Blood Patch: Terson Syndrome.	Pagani-Estévez GL, Chen JJ, Watson JC, Leavitt JA.	2016	no	not pertinent
625		Disorders of consciousness AND fMRI	Retrospective analysis of 14 cases of remote epidural hematoma as a postoperative complication after intracranial tumor resection.	Yu J, Yang H, Cui D, Li Y.	2016	no	not pertinent
626		Disorders of consciousness AND fMRI	Braın abscess due to Streptococcus intermedius secondary to mastoiditis in a child.	Yakut N, Kadayifci EK, Karaaslan A, Atici S, Akkoc G, Ocal Demir S, Dagcinar A, Akbulut F, Soysal A, Bakır M.	2015	no	not pertinent
627		Disorders of consciousness AND fMRI	Recurrent posterior reversible encephalopathy due to vasospasm and cerebral hypoperfusionin in acute leukemia: a case report].	Hiraide T, Matsubayashi T, Ishigaki H, Asahina M, Sakaguchi K, Fukuda T.	2015	no	not pertinent
628		Disorders of consciousness AND fMRI	Cerebrovascular complication of infective endocarditis complicated with abdominal trauma.	Akyıldız B, Ülgen-Tekerek N, Özyurt A, Pamukçu Ö, Narin N.	2015	no	not pertinent
629		Disorders of consciousness AND fMRI	Single-Photon Emission Computed Tomography Is an Ambiguous Imaging Method on Initial Diagnosis for Acute Encephalopathy.	Yamanaka G, Morishita N, Oana S, Takeshita M, Morichi S, Ishida Y, Kashiwagi Y, Kawashima H.	2015	no	not pertinent
630		Disorders of consciousness AND fMRI	Cerebral fat embolism syndrome mimicking thrombotic thrombocytopenic purpura in a patient with hemoglobin SC disease.	Kammeyer R, Devnani R, Mehta R.	2016	no	not pertinent
631		Disorders of consciousness AND fMRI	Acute Occlusion of the Percheron Artery during Pregnancy: A Case Report and a Review of the Literature.	Viticchi G, Falsetti L, Fiori C, Jorio G, Plutino A, Buratti L, Bartolini M, Silvestrini M.	2016	no	not pertinent
632		Disorders of consciousness AND fMRI	A Case of Neuroleptic Malignant Syndrome Associated with Undiagnosed Dementia with Lewy Bodies].	Oka M, Komasawa N, Nishihara I, Fukuda M, Minami T.	2015	no	not pertinent
633		Disorders of consciousness AND fMRI	Posterior reversible encephalopathy syndrome with thalamic involvement during vasopressor treatment of vertebrobasilar vasospasm after subarachnoid hemorrhage.	Madaelil TP, Dhar R.	2016	no	not pertinent
634		Disorders of consciousness AND fMRI	Detecting and interpreting conscious experiences in behaviorally non-responsive patients.	Naci L, Sinai L, Owen AM.	2017	no	not a research article
635		Disorders of consciousness AND fMRI	Emerging Cases of Powassan Virus Encephalitis in New England: Clinical Presentation, Imaging, and Review of the Literature.	Piantadosi A, Rubin DB, McQuillen DP, Hsu L, Lederer PA, Ashbaugh CD, Duffalo C, Duncan R, Thon J, Bhattacharyya S, Basgoz N, Feske SK, Lyons JL.	2016	no	not pertinent
636		Disorders of consciousness AND fMRI	UNUSUAL CLINICAL CASES THAT MIMIC ACUTE DISSEMINATED ENCEPHALOMYELITIS.	Duman Ö, Yürekli VA, Gencpinar P, Karaali K, Gümüş H, Okuyaz Ç, Hazar V, Haspolat Ş.	2015	no	not pertinent
637		Disorders of consciousness AND fMRI	Seizures with tonic posturing: Semiologic difference between supplementary sensorimotor area (SSMA) origin and extra-SSMA origin.	Sitthinamsuwan B, Usui N, Tottori T, Terada K, Kondo A, Matsuda K, Baba K, Inoue Y.	2016	no	not pertinent
638		Disorders of consciousness AND fMRI	How do resting state changes in depression translate into psychopathological symptoms? From 'Spatiotemporal correspondence' to 'Spatiotemporal Psychopathology'.	Northoff G.	2016	no	not pertinent
639		Disorders of consciousness AND fMRI	A Case of Wernicke's Encephalopathy Presenting with Acute Deterioration of ConsciousnessCaused by Peripheral Parenteral Nutrition].	Akiyama H, Saito M, Ohtsuka Y.	2015	no	not pertinent
640		Disorders of consciousness AND fMRI	Is There a Nonadditive Interaction Between Spontaneous and Evoked Activity? Phase-Dependence and Its Relation to the Temporal Structure of Scale-Free Brain Activity.	Huang Z, Zhang J, Longtin A, Dumont G, Duncan NW, Pokorny J, Qin P, Dai R, Ferri F, Weng X, Northoff G.	2017	no	not pertinent
641		Disorders of consciousness AND fMRI	Exploration of Functional Connectivity During Preferred Music Stimulation in Patients with Disorders of Consciousness.	Heine L, Castro M, Martial C, Tillmann B, Laureys S, Perrin F.	2015	no	functional connectivity
642		Disorders of consciousness AND fMRI	A case of Marchiafava-Bignami disease suggesting vasogenic edema].	Nakamura Y, Matsuya M, Ikeda K, Tsuda R, Ariyoshi N, Shimohama S.	2016	no	not pertinent
643		Disorders of consciousness AND fMRI	Validation of non-REM sleep stage decoding from resting state fMRI using linear support vector machines.	Altmann A, Schröter MS, Spoormaker VI, Kiem SA, Jordan D, Ilg R, Bullmore ET, Greicius MD, Czisch M, Sämann PG.	2016	no	not pertinent
644		Disorders of consciousness AND fMRI	Biomarkers of Traumatic Brain Injury and Their Relationship to Pathology.	Zhang J, Puvenna V, Janigro D.	2016	no	no task fMRI
645		Disorders of consciousness AND fMRI	Malignant MCA Infarction: Pathophysiology and Imaging for Early Diagnosis and Management Decisions.	Heiss WD.	2016	no	not pertinent
646		Disorders of consciousness AND fMRI	Carbon monoxide intoxication.	Bleecker ML.	2015	no	not pertinent
647		Disorders of consciousness AND fMRI	Deep vein thrombosis and dural fistula: a case with infrequent clinical characteristics].	Herrera-García JD, Maestre-Moreno JF.	2015	no	not pertinent
648		Disorders of consciousness AND fMRI	Posterior reversible encephalopathy syndrome in a uremic patient with autosomal recessive polycystic kidney disease.	Yoshida T, Hiratsuka K, Yamashita M, Matsui A, Hayashi M.	2015	no	not pertinent
649		Disorders of consciousness AND fMRI	Report from 18th Shikoku Chapter Educational Seminar: The significance of detailed clinical history in the differential diagnosis of patients with impaired consciousness].	Yamaguchi H, Bando H, Shintani Y, Yanagawa H, Matsui N, Shigekiyo T, Tanabe M, Takaoka S, Iima T, Oura M, Kita S, Tone S, Noda K, Morizumi S.	2015	no	not a research article
650		Disorders of consciousness AND fMRI	White matter abnormalities are associated with chronic postconcussion symptoms in blast-related mild traumatic brain injury.	Miller DR, Hayes JP, Lafleche G, Salat DH, Verfaellie M.	2016	no	not pertinent
651		Disorders of consciousness AND fMRI	Neural basis of motivational approach and withdrawal behaviors in neurodegenerative disease.	Shinagawa S, Babu A, Sturm V, Shany-Ur T, Toofanian Ross P, Zackey D, Poorzand P, Grossman S, Miller BL, Rankin KP.	2015	no	not pertinent
652		Disorders of consciousness AND fMRI	The dissociation between command following and communication in disorders of consciousness: an fMRI study in healthy subjects.	Osborne NR, Owen AM, Fernández-Espejo D.	2015	no	on healthy subjects
653		Disorders of consciousness AND fMRI	Pituitary Apoplexy.	Briet C, Salenave S, Bonneville JF, Laws ER, Chanson P	2015	no	not pertinent
654		Disorders of consciousness AND fMRI	Acute hemorrhagic leukoencephalitis (Weston-Hurst syndrome) in a patient with relapse-remitting multiple sclerosis.	Yildiz Ö, Pul R, Raab P, Hartmann C, Skripuletz T, Stangel M.	2015	no	not pertinent
655		Disorders of consciousness AND fMRI	Posterior Atrophy and Medial Temporal Atrophy Scores Are Associated with Different Symptoms in Patients with Alzheimer's Disease and Mild Cognitive Impairment.	Hsu JL, Lee WJ, Liao YC, Lirng JF, Wang SJ, Fuh JL.	2015	no	not pertinent
656		Disorders of consciousness AND fMRI	The direct pathway from the brainstem reticular formation to the cerebral cortex in the ascending reticular activating system: A diffusion tensor imaging study.	Jang SH, Kwon HG.	2015	no	DTI
657		Disorders of consciousness AND fMRI	Decoupled temporal variability and signal synchronization of spontaneous brain activity in loss of consciousness: An fMRI study in anesthesia.	Huang Z, Zhang J, Wu J, Qin P, Wu X, Wang Z, Dai R, Li Y, Liang W, Mao Y, Yang Z, Zhang J, Wolff A, Northoff G.	2016	no	no fMRI tasks
658		Disorders of consciousness AND fMRI	Opioid overdose in a child: case report and discussion with emphasis on neurosurgical implications.	Reisner A, Hayes LL, Holland CM, Wrubel DM, Kebriaei MA, Geller RJ, Baum GR, Chern JJ.	2015	no	not pertinent
659		Disorders of consciousness AND fMRI	Predictive score for early diagnosis of acute encephalopathy with biphasic seizures and late reduced diffusion (AESD).	Tada H, Takanashi J, Okuno H, Kubota M, Yamagata T, Kawano G, Shiihara T, Hamano S, Hirose S, Hayashi T, Osaka H, Mizuguchi M.	2015	no	not pertinent
660		Disorders of consciousness AND fMRI	Therapeutic plasma exchange in acute disseminated encephalomyelitis in children.	Borras-Novell C, García Rey E, Perez Baena LF, Jordan Garcia I, Catella Cahiz D, Cambra F.	2015	no	not pertinent
661		Disorders of consciousness AND fMRI	Disruption of cortical integration during midazolam-induced light sedation.	Liang P, Zhang H, Xu Y, Jia W, Zang Y, Li K.	2015	no	not pertinent
662		Disorders of consciousness AND fMRI	Spontaneous recovery of post-traumatic cerebrospinal fluid rhinorrhea following meningitis: A case report.	Citisli V, Kocaoglu M, Necan C, İbrahimoglu M, Celiker Ö, Baykara E, Ozdemir M, Acar F, Coskun ME.	2015	no	not pertinent
663		Disorders of consciousness AND fMRI	Embryonal Tumors with Multilayer Rosettes--Rare Central Nervous System Tumors in Infants].	Pleško M, Husáková K, Kaiserová E, Tichý M, Zámečník J.	2015	no	not pertinent
664		Disorders of consciousness AND fMRI	Negative childhood experiences alter a prefrontal-insular-motor cortical network in healthy adults: A preliminary multimodal rsfMRI-fMRI-MRS-dMRI study.	Duncan NW, Hayes DJ, Wiebking C, Tiret B, Pietruska K, Chen DQ, Rainville P, Marjańska M, Ayad O, Doyon J, Hodaie M, Northoff G.	2015	no	not pertinent
665		Disorders of consciousness AND fMRI	Magnetic Resonance Imaging Application in the Area of Mild and Acute Traumatic Brain Injury: Implications for Diagnostic Markers?.	Toth A.	2015	no	not a research article
666		Disorders of consciousness AND fMRI	Frequency-Specific Alterations of Local Synchronization in Idiopathic Generalized Epilepsy.	Wang J, Zhang Z, Ji GJ, Xu Q, Huang Y, Wang Z, Jiao Q, Yang F, Zang YF, Liao W, Lu G.	2015	no	not pertinent
667		Disorders of consciousness AND fMRI	Sensations of skin infestation linked to abnormal frontolimbic brain reactivity and differences in self-representation.	Eccles JA, Garfinkel SN, Harrison NA, Ward J, Taylor RE, Bewley AP, Critchley HD.	2015	no	not pertinent
668		Disorders of consciousness AND fMRI	Effects of electroacupuncture on resting-state encephalic functional connectivity network in patients with PTSD].	Zheng C, Tan L, Zhou T, Zhang H.	2015	no	not pertinent
669		Disorders of consciousness AND fMRI	Anger in brain and body: the neural and physiological perturbation of decision-making by emotion.	Garfinkel SN, Zorab E, Navaratnam N, Engels M, Mallorquí-Bagué N, Minati L, Dowell NG, Brosschot JF, Thayer JF, Critchley HD.	2016	no	not pertinent
670		Disorders of consciousness AND fMRI	Brainstem white matter integrity is related to loss of consciousness and postconcussive symptomatology in veterans with chronic mild to moderate traumatic brain injury.	Delano-Wood L, Bangen KJ, Sorg SF, Clark AL, Schiehser DM, Luc N, Bondi MW, Werhane M, Kim RT, Bigler ED.	2015	no	not pertinent
671		Disorders of consciousness AND fMRI	Sagging brain causing postural loss of consciousness: a case of severe spontaneous intracranial hypotension.	Lagrand TJ, Beukers R.	2015	no	not pertinent
672		Disorders of consciousness AND fMRI	Stuck with a drowsy patient, evoke the Percheron.	Aaron S, Mani S, Prabhakar AT, Karthik K, Patil AK, Babu PS, Alexander M.	2015	no	not pertinent
673		Disorders of consciousness AND fMRI	Insight into the precuneus: a novel seizure semiology in a child with epilepsy arising from the right posterior precuneus.	Mailo J, Tang-Wai R.	2015	no	not pertinent
674		Disorders of consciousness AND fMRI	Clinical and neuroimaging findings in children with posterior reversible encephalopathy syndrome.	Yamamoto H, Natsume J, Kidokoro H, Ishihara N, Suzuki M, Tsuji T, Kubota T, Yamada A, Ozeki M, Kato Z, Kawamura Y, Yoshikawa T, Okumura A, Ando N, Saitoh S, Takahashi Y, Watanabe K, Kojima S.	2015	no	not pertinent
675		Disorders of consciousness AND fMRI	Decompressive hemicraniectomy in the management of acute stroke in children with Moyamoya disease: the difficult balance between the spontaneous postoperative revascularization process and the need for cranial reconstruction.	Hohenhaus M, Shah MJ, Eckenweiler M, van Velthoven V.	2015	no	not pertinent
676		Disorders of consciousness AND fMRI	Miliary pattern of brain metastases - a case report of a hyperacute onset in a patient with malignant melanoma documented by magnetic resonance imaging.	Reiter FP, Giessen-Jung C, Dorostkar MM, Ertl-Wagner B, Denk GU, Heck S, Rieger CT, Pfister HW, op den Winkel M.	2015	no	not pertinent
677		Disorders of consciousness AND fMRI	Charles Bonnet Syndrome in a Patient With Right Medial Occipital Lobe Infarction: Epileptic or Deafferentation Phenomenon?	Kumral E, Uluakay A, Dönmez İ.	2015	no	not pertinent
678		Disorders of consciousness AND fMRI	CENTRAL NERVOUS SYSTEM INVOLVEMENT IN GRANULOMATOSIS WITH POLYANGIITIS (GPA)].	Horovitz Y, Lidar M.	2015	no	not pertinent
679		Disorders of consciousness AND fMRI	Thalamocortical Sensorimotor Circuit Damage Associated with Disorders of Consciousness for Diffuse Axonal Injury Patients.	Yao S, Song J, Gao L, Yan Y, Huang C, Ding H, Huang H, He Y, Sun R, Xu G.	2015	no	not pertinent
680		Disorders of consciousness AND fMRI	Spontaneous Intracranial Hypotension: Characteristics of the Serious Form in a Series of 24 Patients.	Idrissi AL, Lacour JC, Klein O, Schmitt E, Ducrocq X, Richard S.	2015	no	not pertinent
681		Disorders of consciousness AND fMRI	Pituitary apoplexy: pathophysiology, diagnosis and management.	Glezer A, Bronstein MD.	2015	no	not pertinent
682		Disorders of consciousness AND fMRI	Isolated hippocampal infarcts: Vascular and neuropsychological findings.	Kumral E, Deveci EE, Erdoğan C, Enüstün C.	2015	no	not pertinent
683		Disorders of consciousness AND fMRI	Hospital-Based Prospective Registration of Acute Transient Ischemic Attack and Noncerebrovascular Events in Korea.	Chang JY, Kim DH, Chung JH, Yum KS, Hong JH, Han MK.	2015	no	not pertinent
684		Disorders of consciousness AND fMRI	Balò's concentric sclerosis: still to be considered as a variant of multiple sclerosis?	Pietroboni AM, Arighi A, De Riz MA, Ghezzi L, Calvi A, Avignone S, Scola E, Galimberti D, Triulzi F, Scarpini E.	2015	no	not pertinent
685		Disorders of consciousness AND fMRI	The nature of white matter abnormalities in blast-related mild traumatic brain injury.	Hayes JP, Miller DR, Lafleche G, Salat DH, Verfaellie M.	2015	no	not pertinent
686		Disorders of consciousness AND fMRI	Neural activity during interoceptive awareness and its associations with alexithymia-An fMRI study in major depressive disorder and non-psychiatric controls.	Wiebking C, Northoff G.	2015	no	not pertinent
687		Disorders of consciousness AND fMRI	EEG extreme delta brush: An ictal pattern in patients with anti-NMDA receptor encephalitis.	Veciana M, Becerra JL, Fossas P, Muriana D, Sansa G, Santamarina E, Gaig C, Carreño M, Molins A, Escofet C, Ley M, Vivanco R, Pedro J, Miró J, Falip M; Epilepsy Group of the SCN.	2015	no	not pertinent
688		Disorders of consciousness AND fMRI	Rapid conversion of autoimmune hypophysitis to an empty sella with immediate lowering of the serum IgG4 level. Case Report.	Nakasone Y, Oguchi K, Sato Y, Okubo Y, Yamauchi K, Aizawa T.	2015	no	not pertinent
689		Disorders of consciousness AND fMRI	Increase in glutamate/glutamine concentration in the medial prefrontal cortex during mental imagery: A combined functional mrs and fMRI study.	Huang Z, Davis HH IV, Yue Q, Wiebking C, Duncan NW, Zhang J, Wagner NF, Wolff A, Northoff G.	2015	no	on healthy subjects
690		Disorders of consciousness AND fMRI	APOE-ε4 Allele Altered the Rest-Stimulus Interactions in Healthy Middle-Aged Adults.	Yan FX, Wu CW, Chao YP, Chen CJ, Tseng YC.	2015	no	not pertinent
691		Disorders of consciousness AND fMRI	Spatiotemporal psychopathology I: No rest for the brain's resting state activity in depression? Spatiotemporal psychopathology of depressive symptoms.	Northoff G.	2016	no	not pertinent
692		Disorders of consciousness AND fMRI	Listerial brainstem encephalitis--treatable, but easily missed.	Fredericks P, Britz M, Eastman R, Carr JA, Bateman KJ.	2015	no	not pertinent
693		Disorders of consciousness AND fMRI	Encephalopathy in Wilson disease: copper toxicity or liver failure?	Ferenci P, Litwin T, Seniow J, Czlonkowska A.	2015	no	not pertinent
694		Disorders of consciousness AND fMRI	Reversible posterior encephalopathy syndrome and cardiomyopathy after bevacizumab therapy].	Frantzen L, Rondeau-Lutz M, Mosquera F, Martinez C, Labani A, Weber JC.	2016	no	not pertinent
695		Disorders of consciousness AND fMRI	Neuroimaging findings in pediatric sports-related concussion.	Ellis MJ, Leiter J, Hall T, McDonald PJ, Sawyer S, Silver N, Bunge M, Essig M.	2015	no	not pertinent
696		Disorders of consciousness AND fMRI	Nonanesthesia magnetic resonance enterography in young children: feasibility, technique, and performance.	Courtier J, Cardenas A, Tan C, Towne M, Rhee SJ, Heyman MB, MacKenzie JD.	2015	no	not pertinent
697		Disorders of consciousness AND fMRI	Case records of the Massachusetts General Hospital. Case 16-2015. A 9-year-old girl with loss of consciousness and seizures.	Wyllie E, Rincon SP, Pierce VM.	2015	no	not pertinent
698		Disorders of consciousness AND fMRI	Coma and cerebral imaging.	Haupt WF, Hansen HC, Janzen RW, Firsching R, Galldiks N.	2015	no	not a research article
699		Disorders of consciousness AND fMRI	Severe central and peripheral paraneoplastic demyelination associated with tumours of the ovaries.	Jurkiewicz E, Kotulska K, Nowak K, Malczyk K, Borkowska J, Bilska M.	2015	no	not pertinent
700		Disorders of consciousness AND fMRI	Superficial white matter fiber systems impede detection of long-range cortical connections in diffusion MR tractography.	Reveley C, Seth AK, Pierpaoli C, Silva AC, Yu D, Saunders RC, Leopold DA, Ye FQ.	2015	no	not pertinent
701		Disorders of consciousness AND fMRI	Acute simultaneous multiple lacunar infarcts as the initial presentation of cerebral autosomal dominant arteriopathy with subcortical infarcts and leukoencephalopathy.	Hsiao CT, Chen YC, Liu YT, Soong BW, Lee YC.	2015	no	not pertinent
702		Disorders of consciousness AND fMRI	Ipilimumab-induced encephalopathy with a reversible splenial lesion.	Conry RM, Sullivan JC, Nabors LB 3rd.	2015	no	not pertinent
703		Disorders of consciousness AND fMRI	Interoception in insula subregions as a possible state marker for depression-an exploratory fMRIstudy investigating healthy, depressed and remitted participants.	Wiebking C, de Greck M, Duncan NW, Tempelmann C, Bajbouj M, Northoff G.	2015	no	not pertinent
704		Disorders of consciousness AND fMRI	Hypoglycemia with focal neurological signs as stroke mimic: Clinical and neuroradiological characteristics.	Ohshita T, Imamura E, Nomura E, Wakabayashi S, Kajikawa H, Matsumoto M.	2015	no	not pertinent
705		Disorders of consciousness AND fMRI	Percheron artery syndrome].	Navas-Alcantara MS, Castilla-Guerra L, Álvarez Suero J, Carmona González E.	2015	no	not pertinent
706		Disorders of consciousness AND fMRI	Ascending reticular activating system recovery in a patient with brain injury.	Jang SH, Lee HD.	2015	no	not task fMRI
707		Disorders of consciousness AND fMRI	Intrinsic Connectivity Networks in post-traumatic stress disorder during sub- and supraliminal processing of threat-related stimuli.	Rabellino D, Tursich M, Frewen PA, Daniels JK, Densmore M, Théberge J, Lanius RA.	2015	no	not pertinent
708		Disorders of consciousness AND fMRI	Emergency management of ischemic stroke in children.	Steinlin M, Mackay MT.	2015	no	not pertinent
709		Disorders of consciousness AND fMRI	Structural brain abnormalities in postural tachycardia syndrome: A VBM-DARTEL study.	Umeda S, Harrison NA, Gray MA, Mathias CJ, Critchley HD.	2015	no	not pertinent
710		Disorders of consciousness AND fMRI	A case of Wernicke's encephalopathy with detrusor-sphincter dyssynergia].	Yaguchi M, Yaguchi H, Nagaura C.	2015	no	not pertinent
711		Disorders of consciousness AND fMRI	Cerebral venous thrombosis as a complication of neuropsychiatric systemic lupus erythematosus.	Nishida H, Wakida K, Sakurai T.	2015	no	not pertinent
712		Disorders of consciousness AND fMRI	Multiple extra-ischemic hemorrhages following intravenous thrombolysis in a patient with Trousseau syndrome: case study.	Ikeda H, Enatsu R, Yamana N, Nishimura M, Saiki M.	2015	no	not pertinent
713		Disorders of consciousness AND fMRI	Psychosis in primary angiitis of the central nervous system involving bilateral thalami: a case report.	Kim S, Kim DK.	2015	no	not pertinent
714		Disorders of consciousness AND fMRI	The Dissociative Subtype of Posttraumatic Stress Disorder: Unique Resting-State Functional Connectivity of Basolateral and Centromedial Amygdala Complexes.	Nicholson AA, Densmore M, Frewen PA, Théberge J, Neufeld RW, McKinnon MC, Lanius RA.	2015	no	not pertinent
715		Disorders of consciousness AND fMRI	A case report of bilateral paramedian thalamic and occult midbrain infarctions without disturbance of consciousness.	Sakamoto Y, Okubo S, Kanamaru T, Suzuki K, Kimura K.	2015	no	no task fMRI
716		Disorders of consciousness AND fMRI	Writing tremor secondary to ischemic stroke: a report on a case with a remarkable response to topiramate.	Paviolo JP, Raina GB, Conti E, Micheli F.	2015	no	not pertinent
717		Disorders of consciousness AND fMRI	Surgical treatment for aortic valve endocarditis combined with bacterial meningitis and vertebral osteomyelitis;report of a case].	Masuda N, Kobayashi T, Yamasaki T, Kou E.	2015	no	not pertinent
718		Disorders of consciousness AND fMRI	Pathophysiology, differential diagnosis and treatment of severe emotional apnea: based on report case].	Hernández CH M, Esquivel P N, López E M.	2014	no	not pertinent
719		Disorders of consciousness AND fMRI	Bilateral putaminal necrosis and bronopol toxicity.	Trivisano M, Carapelle E, Martino T, Specchio LM.	2015	no	not pertinent
720		Disorders of consciousness AND fMRI	The psychedelic state induced by ayahuasca modulates the activity and connectivity of the default mode network.	Palhano-Fontes F, Andrade KC, Tofoli LF, Santos AC, Crippa JA, Hallak JE, Ribeiro S, de Araujo DB.	2015	no	not pertinent
721		Disorders of consciousness AND fMRI	Anti-glutamate ∊2 receptor antibody-positive and anti-N-methyl-d-aspartate receptor antibody-negative lobar encephalitis presenting as global aphasia and swallowing apraxia.	Hayata Y, Hamada K, Sakurai Y, Sugimoto I, Mannen T, Takahashi Y.	2014	no	not pertinent
722		Disorders of consciousness AND fMRI	Clinicoradiological spectrum of reversible splenial lesion syndrome (RESLES) in adults: a retrospective study of a rare entity.	Zhang S, Ma Y, Feng J.	2015	no	no task fMRI
723		Disorders of consciousness AND fMRI	Relationship between callosal lesions and cerebral microhemorrhage in Marchiafava-Bignami disease].	Uchiyama M, Kasai H, Kurokawa S, Sakae Y, Kinno R.	2014	no	not pertinent
724		Disorders of consciousness AND fMRI	Symptoms of Persistent Behavior Problems in Children With Mild Traumatic Brain Injury.	Taylor HG, Orchinik LJ, Minich N, Dietrich A, Nuss K, Wright M, Bangert B, Rusin J, Yeates KO.	2015	no	not pertinent
725		Disorders of consciousness AND fMRI	Placebo-Controlled Trial of Familiar Auditory Sensory Training for Acute Severe Traumatic Brain Injury: A Preliminary Report.	Pape TL, Rosenow JM, Steiner M, Parrish T, Guernon A, Harton B, Patil V, Bhaumik DK, McNamee S, Walker M, Froehlich K, Burress C, Odle C, Wang X, Herrold AA, Zhao W, Reda D, Mallinson T, Conneely M, Nemeth AJ.	2015	no	not pertinent
726		Disorders of consciousness AND fMRI	The syndrome of stroke-like migraine attacks after radiation therapy associated with prolonged unresponsiveness in an adult patient.	Tomek M, Bhavsar SV, Patry D, Hanson A.	2015	no	not pertinent
727		Disorders of consciousness AND fMRI	Severe neurologic syndrome associated with Middle East respiratory syndrome corona virus (MERS-CoV).	Arabi YM, Harthi A, Hussein J, Bouchama A, Johani S, Hajeer AH, Saeed BT, Wahbi A, Saedy A, AlDabbagh T, Okaili R, Sadat M, Balkhy H.	2015	no	not pertinent
728		Disorders of consciousness AND fMRI	A case of focal epilepsy manifesting multiple psychiatric auras].	Ezura M, Kakisaka Y, Jin K, Kato K, Iwasaki M, Fujikawa M, Aoki M, Nakasato N.	2015	no	not pertinent
729		Disorders of consciousness AND fMRI	Human herpesvirus-6 infection-associated acute encephalopathy without skin rash.	Yamamoto S, Takahashi S, Tanaka R, Okayama A, Araki A, Katano H, Tanaka-Taya K, Azuma H.	2015	no	not pertinent
730		Disorders of consciousness AND fMRI	Aneurysmal subarachnoid hemorrhage causes injury of the ascending reticular activating system: relation to consciousness.	Jang SH, Kim HS.	2015	no	no task fMRI
731		Disorders of consciousness AND fMRI	A rare cause of altered mental status and fever in a young military recruit in Puerto Rico.	Boodosingh DR, Robles-Arias C, Alemán-Ortiz JR, Rodríguez-Cintrón W.	2014	no	not pertinent
732		Disorders of consciousness AND fMRI	Rhythmic 3-4Hz discharge is insufficient to produce cortical BOLD fMRI decreases in generalized seizures.	Youngblood MW, Chen WC, Mishra AM, Enamandram S, Sanganahalli BG, Motelow JE, Bai HX, Frohlich F, Gribizis A, Lighten A, Hyder F, Blumenfeld H.	2015	no	not pertinent
733		Disorders of consciousness AND fMRI	Posterior reversible encephalopathy syndrome secondary to blood transfusion.	Singh K, Gupta R, Kamal H, Silvestri NJ, Wolfe GI.	2015	no	not pertinent
734		Disorders of consciousness AND fMRI	Quantitative Magnetization Transfer Imaging as a Biomarker for Effects of Systemic Inflammation on the Brain.	Harrison NA, Cooper E, Dowell NG, Keramida G, Voon V, Critchley HD, Cercignani M.	2015	no	not pertinent
735		Disorders of consciousness AND fMRI	Acute encephalomyelitis complicated with severe neurological sequelae after intrathecal administration of methotrexate in a patient with acute lymphoblastic leukemia.	Nishikawa T, Okamoto Y, Maruyama S, Tanabe T, Kurauchi K, Kodama Y, Nakagawa S, Shinkoda Y, Kawano Y.	2014	no	not pertinent
736		Disorders of consciousness AND fMRI	"I do not exist"-Cotard syndrome in insular cortex atrophy.	Chatterjee SS, Mitra S.	2015	no	not pertinent
737		Disorders of consciousness AND fMRI	Frontal networks associated with command following after hemorrhagic stroke.	Mikell CB, Banks GP, Frey HP, Youngerman BE, Nelp TB, Karas PJ, Chan AK, Voss HU, Connolly ES, Claassen J.	2015	no	rsfMRI
738		Disorders of consciousness AND fMRI	A survey of patient motion in disorders of consciousness and optimization of its retrospective correction.	Hoffmann M, Carpenter TA, Williams GB, Sawiak SJ.	2015	no	no task fMRI
739		Disorders of consciousness AND fMRI	Patterns of cerebral ischemia in children with moyamoya.	Rafay MF, Armstrong D, Dirks P, MacGregor DL, deVeber G.	2015	no	not pertinent
740		Disorders of consciousness AND fMRI	Management of endocrine disease: pituitary tumour apoplexy.	Capatina C, Inder W, Karavitaki N, Wass JA.	2015	no	not pertinent
741		Disorders of consciousness AND fMRI	Delayed leukoencephalopathy after acute carbon monoxide intoxication.	Geraldo AF, Silva C, Neutel D, Neto LL, Albuquerque L.	2014	no	not pertinent
742		Disorders of consciousness AND fMRI	A case of neuro-Sweet disease showing the close association between disease activity and levels of soluble IL-2 receptor].	Nukui T, Takashima S, Taguchi Y, Dougu N, Konishi H, Tanaka K.	2014	no	not pertinent
743		Disorders of consciousness AND fMRI	Common criteria for electroencephalographic evaluation in patients with disorders of consciousness.	Bagnato S, Boccagni C, Galardi G.	2015	no	EEG
744		Disorders of consciousness AND fMRI	A proposed role for routine EEGs in patients with consciousness disorders.	Forgacs PB, Conte MM, Fridman EA, Voss HU, Victor JD, Schiff ND.	2015	no	EEG
745		Disorders of consciousness AND fMRI	Neuroimaging and psychophysiological investigation of the link between anxiety, enhanced affective reactivity and interoception in people with joint hypermobility.	Mallorquí-Bagué N, Garfinkel SN, Engels M, Eccles JA, Pailhez G, Bulbena A, Critchley HD.	2014	no	not pertinent
746		Disorders of consciousness AND fMRI	Case of cerebral venous thrombosis caused by MPO-ANCA associated hypertrophic pachymeningitis].	Saito T, Fujimori J, Yoshida S, Kaneko K, Kodera T.	2014	no	not pertinent
747		Disorders of consciousness AND fMRI	The DTI connectivity of the human claustrum.	Torgerson CM, Irimia A, Goh SY, Van Horn JD.	2015	no	DTI
748		Disorders of consciousness AND fMRI	Cerebral venous thrombosis: a Moroccan retrospective study of 30 cases.	Souirti Z, Messouak O, Belahsen F.	2014	no	not pertinent
749		Disorders of consciousness AND fMRI	Pseudo-condylomatous neurodermatitis of the anal margin].	Hjira N, Frikh R, ALBouzidi A, Boui M.	2014	no	not pertinent
750		Disorders of consciousness AND fMRI	Thrombosis of the sinus durae matris as a complication of therapy in patients with Hodgkin lymphoma].	Shitareva IV, Moiseeva TN, Al'-Radi LS, Margolin OV, Khlavno AB, Iatsyk GA, Kravchenko SK.	2014	no	not pertinent
751		Disorders of consciousness AND fMRI	Altered FMRI connectivity dynamics in temporal lobe epilepsy might explain seizure semiology.	Laufs H, Rodionov R, Thornton R, Duncan JS, Lemieux L, Tagliazucchi E.	2014	no	not pertinent
752		Disorders of consciousness AND fMRI	Wernicke encephalopathy due to thiamine deficiency after surgery on a child with duodenal stenosis.	Arslan EA, Ekinci S, Akkuş PZ, Göçmen R, Haliloğlu G.	2014	no	not pertinent
753		Disorders of consciousness AND fMRI	Marchiafava-Bignami disease with hyperintensity on late diffusion-weighted imaging.	Iwai T, Matsuo K, Morii-Kitani F, Azuma F, Matsuo H, Takada M, Nakagawa M, Mizuno T, Yamada K.	2014	no	not pertinent
754		Disorders of consciousness AND fMRI	Pathognomonic magnetic resonance imaging (MRI) finding of fluid-fluid level in pyogenic ventriculitis: two case reports].	Hatakeyama M, Kanazawa M, Ishihara A, Tanabe Y, Shimohata T, Nishizawa M.	2014	no	not pertinent
755		Disorders of consciousness AND fMRI	Repeated encephalopathy and hemicerebral atrophy in a patient with familial hemiplegic migraine type 1.	Tashiro Y, Yamazaki T, Nagamine S, Mizuno Y, Yoshiki A, Okamoto K.	2014	no	not pertinent
756		Disorders of consciousness AND fMRI	Decreased functional connectivity between the mediodorsal thalamus and default mode network in patients with disorders of consciousness.	He JH, Cui Y, Song M, Yang Y, Dang YY, Jiang TZ, Xu RX.	2015	no	connectivity
757		Disorders of consciousness AND fMRI	Personality traits modulate subcortical and cortical vestibular and anxiety responses to sound-evoked otolithic receptor stimulation.	Indovina I, Riccelli R, Staab JP, Lacquaniti F, Passamonti L.	2014	no	not pertinent
758		Disorders of consciousness AND fMRI	Enlargement of visual processing regions in social anxiety disorder is related to symptom severity.	Frick A, Engman J, Alaie I, Björkstrand J, Faria V, Gingnell M, Wallenquist U, Agren T, Wahlstedt K, Larsson EM, Morell A, Fredrikson M, Furmark T.	2014	no	not pertinent
759		Disorders of consciousness AND fMRI	Evaluation of post-traumatic anosmia with MRI and chemosensory ERPs.	Miao X, Yang L, Gu H, Ren Y, Chen G, Liu J, Wei Y.	2015	no	other technique
760		Disorders of consciousness AND fMRI	Clinical examination of 3 patients with delayed neuropsychiatric encephalopathy induced by carbon monoxide poisoning, who recovered from severe neurocognitive impairment by repetitive hyperbaric oxygen therapy].	Watanuki T, Matsubara T, Higuchi N, Higuchi F, Inoue K, Otsuchi H, Tsuruta R, Watanabe Y.	2014	no	not pertinent
761		Disorders of consciousness AND fMRI	Central nervous system infection caused by Exophiala dermatitidis in a case and literature review].	Hu B, Li S, Hu H, Chen T, Guo X, Zhang Z, Dong F, Li Z, Wang Q, Yao K, Liu G.	2014	no	not pertinent
762		Disorders of consciousness AND fMRI	A cross-modal investigation of the neural substrates for ongoing cognition.	Wang M, He BJ.	2014	no	on healthy subjects
763		Disorders of consciousness AND fMRI	Diagnostic imaging of marchiafava-bignami disease].	Kuroda T, Kawamura M.	2014	no	not pertinent
764		Disorders of consciousness AND fMRI	NMR-based urinalysis for beta-ketothiolase deficiency.	Law CY, Lam CW, Ching CK, Yau KC, Ho TW, Lai CK, Mak CM.	2014	no	not pertinent
765		Disorders of consciousness AND fMRI	Anti-NMDAR encephalitis: case report and diagnostic issues.	Omura T, Sonoda S, Nagata K, Okita T, Hoshiai A, Sano H, Tanaka Y, Tsurukiri J, Arai T, Ohta S.	2014	no	not pertinent
766		Disorders of consciousness AND fMRI	Neuroplasticity to a single-episode traumatic stress revealed by resting-state fMRI in awake rats.	Liang Z, King J, Zhang N.	2014	no	animal study
767		Disorders of consciousness AND fMRI	Atypical radiological and intraoperative findings of acute cerebral hemorrhage caused by ruptured cerebral aneurysm in a patient with severe chronic anemia.	Matano F, Murai Y, Nakagawa S, Kato T, Kitamura T, Sekine T, Takagi R, Teramoto A.	2014	no	not pertinent
768		Disorders of consciousness AND fMRI	Ataxia, ophthalmoplegia, and impairment of consciousness in a 19-month-old American boy.	Gliebus G, Faerber EN, Valencia I, Khurana DS, Singh SB, Legido A.	2014	no	not pertinent
769		Disorders of consciousness AND fMRI	Network analysis of the default mode network using functional connectivity MRI in Temporal Lobe Epilepsy.	Haneef Z, Lenartowicz A, Yeh HJ, Engel J Jr, Stern JM.	2014	no	not pertinent
770		Disorders of consciousness AND fMRI	Reduced resting-state functional connectivity of the somatosensory cortex predicts psychopathological symptoms in women with bulimia nervosa.	Lavagnino L, Amianto F, D'Agata F, Huang Z, Mortara P, Abbate-Daga G, Marzola E, Spalatro A, Fassino S, Northoff G.	2014	no	not pertinent
771		Disorders of consciousness AND fMRI	A neural network approach to fMRI binocular visual rivalry task analysis.	Bertolino N, Ferraro S, Nigri A, Bruzzone MG, Ghielmetti F; Coma Research Centre (CRC)-Besta Institute.	2014	no	not pertinent
772		Disorders of consciousness AND fMRI	Multiple variant type thalamic infarcts: pure and combined types.	Kumral E, Deveci EE, Çolak AY, Çağında AD, Erdoğan C.	2015	no	not pertinent
773		Disorders of consciousness AND fMRI	Severe familial paroxysmal exercise-induced dyskinesia.	Tacik P, Loens S, Schrader C, Gayde-Stephan S, Biskup S, Dressler D.	2014	no	not pertinent
774		Disorders of consciousness AND fMRI	Assessment of mild traumatic brain injury with the King-Devick Test in an emergency department sample.	Silverberg ND, Luoto TM, Öhman J, Iverson GL.	2014	no	not pertinent
775		Disorders of consciousness AND fMRI	Chronic lymphocytic inflammation with pontine perivascular enhancement responsive to steroids (CLIPPERS) associated with swelling in the brainstem: a case report].	Tani H, Nakajima H, Yamane K, Ohnishi H, Kimura F, Hanafusa T.	2014	no	not pertinent
776		Disorders of consciousness AND fMRI	Bickerstaff's encephalitis.	Horton E, Krishnamoorthy S, Reynolds L.	2014	no	not pertinent
777		Disorders of consciousness AND fMRI	Posterior reversible encephalopathy syndrome in acute intermittent porphyria.	Zhao B, Wei Q, Wang Y, Chen Y, Shang H.	2014	no	not pertinent
778		Disorders of consciousness AND fMRI	Evidence-based guidelines on the therapeutic use of repetitive transcranial magnetic stimulation (rTMS).	Lefaucheur JP, André-Obadia N, Antal A, Ayache SS, Baeken C, Benninger DH, Cantello RM, Cincotta M, de Carvalho M, De Ridder D, Devanne H, Di Lazzaro V, Filipović SR, Hummel FC, Jääskeläinen SK, Kimiskidis VK, Koch G, Langguth B, Nyffeler T, Oliviero A, Padberg F, Poulet E, Rossi S, Rossini PM, Rothwell JC, Schönfeldt-Lecuona C, Siebner HR, Slotema CW, Stagg CJ, Valls-Sole J, Ziemann U, Paulus W,…	2014	no	other technique
779		Disorders of consciousness AND fMRI	A comparison of neural responses to appetitive and aversive stimuli in humans and other mammals.	Hayes DJ, Duncan NW, Xu J, Northoff G	2014	no	animal study
780		Disorders of consciousness AND fMRI	A case of pituitary metastasis in a patient with male breast cancer developing anterior lobe dysfunction successfully treated by using hormone replacement therapy].	Fukunaga A, Yazaki T, Shimizu K, Ochiai M.	2014	no	not pertinent
781		Disorders of consciousness AND fMRI	Imaging predictors of poststroke depression: methodological factors in voxel-based analysis.	Gozzi SA, Wood AG, Chen J, Vaddadi K, Phan TG.	2014	no	not pertinent
782		Disorders of consciousness AND fMRI	Etiology and prognosis of non-convulsive status epilepticus.	Kang BS, Jhang Y, Kim YS, Moon J, Shin JW, Moon HJ, Lee ST, Jung KH, Chu K, Park KI, Lee SK.	2014	no	not pertinent
783		Disorders of consciousness AND fMRI	Case of post-transfusion posterior reversible encephalopathy syndrome with cerebral hemorrhage that may be associated with fat-soluble vitamin deficiency].	Shiraishi W, Une H, Iwanaga Y, Yamamoto A.	2014	no	not pertinent
784		Disorders of consciousness AND fMRI	A young girl with fractures of the lower limbs and decreasing level of consciousness].	Diab SG, Haakonsen MO, Borgen L, Husebye EE.	2014	no	on children
785		Disorders of consciousness AND fMRI	Autobiographical narratives relate to Alzheimer's disease biomarkers in older adults.	Buckley RF, Saling MM, Irish M, Ames D, Rowe CC, Villemagne VL, Lautenschlager NT, Maruff P, Macaulay SL, Martins RN, Szoeke C, Masters CL, Rainey-Smith SR, Rembach A, Savage G, Ellis KA; Australian Imaging Biomarkers and Lifestyle Study of Ageing (AIBL) Research Group.	2014	no	not pertinent
786		Disorders of consciousness AND fMRI	Biased binomial assessment of cross-validated estimation of classification accuracies illustrated in diagnosis predictions.	Noirhomme Q, Lesenfants D, Gomez F, Soddu A, Schrouff J, Garraux G, Luxen A, Phillips C, Laureys S.	2014	no	not pertinent
787		Disorders of consciousness AND fMRI	Primary malignant peripheral nerve sheath tumor of the spine with acute hydrocephalus: a rare clinical entity.	Li Y, Fan F, Xu J, An J, Zhang W.	2014	no	not pertinent
788		Disorders of consciousness AND fMRI	Vertical gaze palsy with skew deviation.	Pokharel BR, Thapa LJ, Paudel R, Rana PV.	2013	no	not pertinent
789		Disorders of consciousness AND fMRI	Symptomatic hyponatremia following lateral medullary infarction: a case report.	Kim JM, Park KY, Kim DH, Bae JH, Shin DW, Youn YC, Kwon OS.	2014	no	not pertinent
790		Disorders of consciousness AND fMRI	A 15-year-old adolescent with a rare pituitary lesion.	Manousaki D, Deal C, De Bruycker JJ, Ovetchkine P, Mercier C, Alos N.	2014	no	not pertinent
791		Disorders of consciousness AND fMRI	Diagnostic value of brain biopsy in intravascular large B-cell lymphoma mimicking progressive multifocal leukoencephalopathy: case report].	Takamine Y, Ikumi N, Onoe H, Hayase M, Nagasawa Y, Sakagami M, Sugiyama K, Nakagawa S, Uchino Y, Takahashi H, Hirabayashi Y, Nozaki T, Miura K, Inomata H, Iriyama N, Shiraiwa H, Kobayashi S, Kitamura N, Hatta Y, Matsukawa Y, Takei M.	2014	no	not pertinent
792		Disorders of consciousness AND fMRI	Pin-point pupils with drowsiness as a presentation of Hashimoto's encephalopathy mimicking pontine infarction.	Yeh SJ, Tsai LK, Tang SC, Jeng JS.	2014	no	not pertinent
793		Disorders of consciousness AND fMRI	Solitary Langerhans cell histiocytosis of frontal lobe: a case report and literature review.	Cai S, Zhang S, Liu X, Lin Y, Wu C, Chen Y, Hu J, Wang X.	2014	no	not pertinent
794		Disorders of consciousness AND fMRI	[Clinically mild encephalitis/encephalopathy with a reversible splenial lesion of corpus callosum in a child and literature review].	Zhao L, Wu Y, Guo M, Xiao J, Jiang Y.	2014	no	review
795		Disorders of consciousness AND fMRI	Hyperactive external awareness against hypoactive internal awareness in disorders of consciousness using resting-state functional MRI: highlighting the involvement of visuo-motor modulation.	He JH, Yang Y, Zhang Y, Qiu SY, Zhou ZY, Dang YY, Dai YW, Liu YJ, Xu RX.	2014	no	rsfMRI
796		Disorders of consciousness AND fMRI	Assessment of SOMNOwatch plus EEG for sleep monitoring in healthy individuals.	Voinescu BI, Wislowska M, Schabus M.	2014	no	EEG
797		Disorders of consciousness AND fMRI	Robust Long-Range Coordination of Spontaneous Neural Activity in Waking, Sleep and Anesthesia.	Liu X, Yanagawa T, Leopold DA, Fujii N, Duyn JH.	2015	no	not pertinent
798		Disorders of consciousness AND fMRI	Functional brain imaging: gatecrashing the clinical party?	Sleigh J, Warnaby CE.	2014	no	not pertinent
799		Disorders of consciousness AND fMRI	Methomyl poisoning presenting with decorticate posture and cortical blindness.	Lin CM.	2014	no	not pertinent
800		Disorders of consciousness AND fMRI	Transplacental transfer of NMDA receptor antibodies in an infant with cortical dysplasia.	Jagota P, Vincent A, Bhidayasiri R.	2014	no	not pertinent
801		Disorders of consciousness AND fMRI	Case of herpes simplex encephalitis with hypersomnia and low orexin level in the cerebrospinal fluid].	Mukaino A, Kinoshita I, Fukushima N, Otsubo M, Kanbayashi T.	2014	no	not pertinent
802		Disorders of consciousness AND fMRI	A 60-year expirience in the treatment of pancreatic insulinoma in the Military Medical Academy, Belgrade, Serbia.	Tavcar I, Kiković S, Bezmarević M, Rusović S, Perisić N, Mirković D, Kuzmić-Janković S, Dragović T, Karajović J, Sekulović L, Hajduković Z.	2014	no	not pertinent
803		Disorders of consciousness AND fMRI	Behavioural and neural correlates of self-focused emotion regulation in social anxiety disorder.	Gaebler M, Daniels JK, Lamke JP, Fydrich T, Walter H.	2014	no	not pertinent
804		Disorders of consciousness AND fMRI	Factors contributing to mortality and morbidity in pregnancy-associated intracerebral hemorrhage in Japan.	Yoshimatsu J, Ikeda T, Katsuragi S, Minematsu K, Toyoda K, Nagatsuka K, Naritomi H, Miyamoto S, Iihara K, Yamamoto H, Ohno Y.	2014	no	not pertinent
805		Disorders of consciousness AND fMRI	Clinical characteristics and functional outcome of patients with West Nile neuroinvasive disease in Serbia.	Popovic N, Milosevic B, Urosevic A, Poluga J, Popovic N, Stevanovic G, Milosevic I, Korac M, Mitrovic N, Lavadinovic L, Nikolic J, Dulovic O.	2014	no	not pertinent
806		Disorders of consciousness AND fMRI	Acute necrotizing encephalopathy of childhood; a case report.	Salehiomran MR, Nooreddini H, Baghdadi F.	2013	no	not pertinent
807		Disorders of consciousness AND fMRI	Stroke and nonstroke brain attacks in children.	Mackay MT, Chua ZK, Lee M, Yock-Corrales A, Churilov L, Monagle P, Donnan GA, Babl FE.	2014	no	not pertinent
808		Disorders of consciousness AND fMRI	Beware of the glycemia.	Ritzenthaler T, Derex L, Cho TH, Nighoghossian N.	2014	no	not pertinent
809		Disorders of consciousness AND fMRI	Altered intrinsic functional connectivity of the salience network in childhood absence epilepsy.	Luo C, Yang T, Tu S, Deng J, Liu D, Li Q, Dong L, Goldberg I, Gong Q, Zhang D, An D, Zhou D, Yao D.	2014	no	not pertinent
810		Disorders of consciousness AND fMRI	Subdural hygroma accompanied by parenchymal and subarachnoid haemorrhage after epidural analgesia in an obstetric patient.	del-Rio-Vellosillo M, Garcia-Medina JJ, Fernandez-Rodriguez LE, Martin-Gil-Parra R, Lopez-Perez J, Almagro-Navarro MJ.	2014	no	not pertinent
811		Disorders of consciousness AND fMRI	Out-of-body-induced hippocampal amnesia.	Bergouignan L, Nyberg L, Ehrsson HH.	2014	no	not pertinent
812		Disorders of consciousness AND fMRI	Memory impairment caused by cerebral hematoma in the left medial temporal lobe due to ruptured posterior cerebral artery aneurysm.	Maeshima S, Osawa A, Yamane F, Shimaguchi H, Ochiai I, Yoshihara T, Uemiya N, Kanazawa R, Ishihara S.	2014	no	not pertinent
813		Disorders of consciousness AND fMRI	Steroid responsive encephalopathy associated with autoimmune thyroiditis (SREAT) in childhood.	Patnaik SK, Upreti V, Dhull P.	2014	no	not pertinent
814		Disorders of consciousness AND fMRI	A case of possible neuro-Sweet disease with prolonged disturbance of consciousness and no dermal lesion during the course of dementia].	Nakatani R, Naba I, Kawasaki Y, Moriya M, Nakano M, Tatsumi C.	2014	no	not pertinent
815		Disorders of consciousness AND fMRI	Bilateral thalamic ischaemia secondary to a tentorial dural fistula].	Carrasco-Moro R, Martínez-Flórez P, Pascual-Garvi JM.	2014	no	not pertinent
816		Disorders of consciousness AND fMRI	Meningoencephalitis-like onset of post-infectious AQP4-IgG-positive optic neuritis complicated by GM1-IgG-positive acute polyneuropathy.	Benedetti L, Franciotta D, Beronio A, Delucchi S, Capellini C, Del Sette M.	2015	no	not pertinent
817		Disorders of consciousness AND fMRI	Kernohan's notch and misdiagnosis of disorders of consciousness.	Simonin A, Levivier M, Nistor S, Diserens K.	2014	no	not pertinent
818		Disorders of consciousness AND fMRI	Head computed tomography is not useful for evaluating patients change in mental status following total joint arthroplasty.	Wong JC, Goyal N, McBride WC, Austin MS, Deirmengian GK.	2014	no	not pertinent
819		Disorders of consciousness AND fMRI	Disrupting posterior cingulate connectivity disconnects consciousness from the external environment.	Herbet G, Lafargue G, de Champfleur NM, Moritz-Gasser S, le Bars E, Bonnetblanc F, Duffau H.	2014	no	other technique
820		Disorders of consciousness AND fMRI	Cognitive dysfunction in patients with pontine hemorrhage].	Neki H, Yamane F, Osawa A, Maeshima S, Ishihara S.	2014	no	not pertinent
821		Disorders of consciousness AND fMRI	Decreased connectivity between the thalamus and the neocortex during human nonrapid eye movement sleep.	Picchioni D, Pixa ML, Fukunaga M, Carr WS, Horovitz SG, Braun AR, Duyn JH.	2014	no	not pertinent
822		Disorders of consciousness AND fMRI	Episodic central nervous system symptoms with reversible white matter involvement in Chinese patients with X-linked Charcot-Marie-Tooth disease and literatures review].	Zhang HH, Gao LG, Wang JM, Gao ZJ, Jiang YW, Wang S, Xiong H, Chang XZ, Wu Y.	2013	no	not pertinent
823		Disorders of consciousness AND fMRI	Early-onset of multiple sclerosis in a 5-year-old girl.	Gargouri L, Safi F, Fourati H, Kmiha S, Turki F, Zidi F, Mnif Z, Mahfoudh A.	2014	no	not pertinent
824		Disorders of consciousness AND fMRI	A possible case of acute disseminated encephalomyelitis after Japanese encephalitis.	Chen WL, Liao MF, Chiang HL, Lin SK.	2014	no	not pertinent
825		Disorders of consciousness AND fMRI	Decreased consciousness: bilateral thalamic infarction and its relation to the artery of Percheron.	Turner J, Richardson T, Kane I, Vundavalli S.	2014	no	not pertinent
826		Disorders of consciousness AND fMRI	A case report of cerebral amyloid angiopathy-related inflammation treated with cyclophosphamide].	Hagiwara Y, Yanagisawa T, Atsumi C, Maki F, Shimizu T, Hasegawa Y.	2014	no	not pertinent
827		Disorders of consciousness AND fMRI	A 43-year-old patient with character changes, recurrent impaired consciousness and retrograde amnesia].	Mohr A, Thiel A, Hahnel A, Manka M, Agha A, Müller M, Schacherer D, Girlich C.	2014	no	no task fMRI
828		Disorders of consciousness AND fMRI	Rapid progression of cerebral infarction after intraventricular hemorrhage in adult moyamoya disease.	Matsumoto H, Yoshida Y.	2013	no	not pertinent
829		Disorders of consciousness AND fMRI	Clinical correlations of proton magnetic resonance spectroscopy findings in acute phase after mild traumatic brain injury.	Sivák Š, Bittšanský M, Grossmann J, Nosál' V, Kantorová E, Siváková J, Demková A, Hnilicová P, Dobrota D, Kurča E.	2014	no	not pertinent
830		Disorders of consciousness AND fMRI	Valacyclovir and Acyclovir Neurotoxicity With Status Epilepticus.	Hoskote SS, Annapureddy N, Ramesh AK, Rose K, Jones JP.	2016	no	not pertinent
831		Disorders of consciousness AND fMRI	Portosystemic encephalopathy.	Weissenborn K.	2014	no	not pertinent
832		Disorders of consciousness AND fMRI	Transient loss of consciousness and syncope.	Bassetti CL.	2014	no	not pertinent
833		Disorders of consciousness AND fMRI	Treatments and outcome, the point in head trauma.	Vigué B, Ract C.	2014	no	not a research article
834		Disorders of consciousness AND fMRI	Encephalopathy and neuromyelitis optica: the importance of recognising atypical symptoms].	Hervás-García JV, Grau-López L, Doménech-Puigcerver S, Ramo-Tello C.	2014	no	not pertinent
835		Disorders of consciousness AND fMRI	Clinico-radiological profile of acute disseminated encephalomyelitis in the childhood population. A retrospective analysis of a series of 20 patients in a tertiary hospital].	Tomás-Vila M, Menor F, Otero-Reigada MC, Pérez-Tamarit A, Téllez de Meneses M, Pitarch-Castellanos I.	2014	no	not pertinent
836		Disorders of consciousness AND fMRI	Cerebral microhaemorrhage as imaging correlate of high-altitude cerebral edema in a patient under long-term ventilation].	Esser HW, Schellhammer F, Galetke W.	2014	no	not pertinent
837		Disorders of consciousness AND fMRI	Social neuroscience and psychiatry].	Takahashi H.	2013	no	not pertinent
838		Disorders of consciousness AND fMRI	Rehabilitation approaches to dysphagia that was developed for a patient who attempted to commit suicide by hanging: a case report.	Kii Y, Mizuma M.	2014	no	not pertinent
839		Disorders of consciousness AND fMRI	Central nervous system involvement in hemophagocytic lymphohistiocytosis: a single-center experience.	Jovanovic A, Kuzmanovic M, Kravljanac R, Micic D, Jovic M, Gazikalovic S, Pasic S.	2014	no	not pertinent
840		Disorders of consciousness AND fMRI	Pituitary apoplexy secondary to thrombocytopenia due to dengue hemorrhagic fever: a case report and review of the literature.	Tan SK, Seow CJ, Tan E, Chau YP, Dalan R.	2014	no	not pertinent
841		Disorders of consciousness AND fMRI	Anti-neutral glycolipid antibodies in encephalomyeloradiculoneuropathy.	Shima S, Kawamura N, Ishikawa T, Masuda H, Iwahara C, Niimi Y, Ueda A, Iwabuchi K, Mutoh T.	2014	no	not pertinent
842		Disorders of consciousness AND fMRI	Acute encephalitis presenting with symmetrical involvement of the bilateral basal ganglia].	Arai H, Goto T, Kimura N, Miyama S.	2013	no	not pertinent
843		Disorders of consciousness AND fMRI	Anti-N-methyl-D-aspartic acid receptor encephalitis: clinical analysis of 7 cases].	Song L, Liu AH.	2013	no	not pertinent
844		Disorders of consciousness AND fMRI	Surgical removal of extensive left pulmonary vein stump thrombus after pulmonary lobectomy: a rare cause of acute cerebral embolism.	Ohira S, Doi K, Okawa K, Matsushiro T, Yaku H.	2013	no	not pertinent
845		Disorders of consciousness AND fMRI	Vertebral osteomyelitis caused by vancomycin-tolerant methicillin-resistant Staphylococcus aureus bacteremia: Experience with teicoplanin plus fosfomycin combination therapy.	Lee WS, Chen YC, Chen HP, Chen TH, Cheng CY.	2016	no	not pertinent
846		Disorders of consciousness AND fMRI	Safety assessment of anticoagulation therapy in patients with hemorrhagic cerebral venous thrombosis.	Ghandehari K, Riasi HR, Noureddine A, Masoudinezhad S, Yazdani S, Mirzae MM, Razavi AS, Ghandehari K.	2013	no	not pertinent
847		Disorders of consciousness AND fMRI	Altered functional connectivity within and between brain modules in absence epilepsy: a resting-state functional magnetic resonance imaging study.	Xu CP, Zhang SW, Fang T, Manxiu M, Chencan Q, Huafu C, Zhu HW, Li YJ, Zuxiang L.	2013	no	resting state
848		Disorders of consciousness AND fMRI	Clinico-radiological spectrum in enterovirus 71 infection involving the central nervous system in children.	Lee KY, Lee YJ, Kim TH, Cheon DS, Nam SO.	2014	no	not pertinent
849		Disorders of consciousness AND fMRI	Sticking our neck out: is magnetic resonance imaging needed to clear an obtunded patient's cervical spine?	Satahoo SS, Davis JS, Garcia GD, Alsafran S, Pandya RK, Richie CD, Habib F, Rivas L, Namias N, Schulman CI.	2014	no	not pertinent
850		Disorders of consciousness AND fMRI	Transient interhemispheric disconnection in a case of insulinoma-induced hypoglycemic encephalopathy.	Yamashita C, Shigeto H, Maeda N, Kawaguchi M, Uryu M, Motomura S, Kira J.	2013	no	not pertinent
851		Disorders of consciousness AND fMRI	Recognition and evaluation of nontraumatic subarachnoid hemorrhage and ruptured cerebral aneurysm.	Cohen-Gadol AA, Bohnstedt BN.	2013	no	not pertinent
852		Disorders of consciousness AND fMRI	Deep venous structures distortion in spontaneous intracranial hypotension as an explanation for altered level of consciousness.	Ajlan AM, Al-Jehani H, Torres C, Marcoux J.	2014	no	not pertinent
853		Disorders of consciousness AND fMRI	Susac's syndrome: first from India and youngest in the world.	Prakash G, Jain S, Gupta M, Nathi T.	2013	no	not pertinent
854		Disorders of consciousness AND fMRI	Suprasellar hemangioblastoma mimicking a craniopharyngioma: result of extended endoscopic transsphenoidal approach--case report.	Xie T, Zhang X, Hu F, Wang X, Wang J, Yu Y, Chen L.	2013	no	not pertinent
855		Disorders of consciousness AND fMRI	Deep venous structures distortion in spontaneous intracranial hypotension as an explanation for altered level of consciousness.	Ajlan AM, Al-Jehani H, Torres C, Marcoux J.	2013	no	not pertinent
856		Disorders of consciousness AND fMRI	Nociception coma scale-revised scores correlate with metabolism in the anterior cingulate cortex.	Chatelle C, Thibaut A, Bruno MA, Boly M, Bernard C, Hustinx R, Schnakers C, Laureys S.	2014	no	not pertinent
857		Disorders of consciousness AND fMRI	Analysis of a series of cases with an initial diagnosis of acute disseminated encephalomyelitis over the period 2000-2010].	Rodríguez-Fernández C, López-Marín L, López-Pino MÁ, Gutiérrez-Solana LG, Soto-Insuga V, Conejo-Moreno D.	2013	no	not pertinent
858		Disorders of consciousness AND fMRI	Wernicke's encephalopathy that developed during the introduction period of peritoneal dialysis.	Nakashima Y, Ito K, Nakashima H, Shirakawa A, Abe Y, Ogahara S, Sasatomi Y, Yasunaga T, Ifuku M, Tsugawa J, Tsuboi Y, Saito T.	2013	no	not pertinent
859		Disorders of consciousness AND fMRI	Unknown intracerebral tumour presenting as brainstem compression following unintentional dural puncture].	Castro-Castro J, Figueiredo-González O, Río-Gómez A, Carballo-Loureiro N, Castro-Bouzas D.	2014	no	not pertinent
860		Disorders of consciousness AND fMRI	Acute aggravation of subdural fluid collection associated with dural metastasis of malignant neoplasms: case report and review of the literature.	Kimura S, Kotani A, Takimoto T, Yoshino A, Katayama Y.	2014	no	not pertinent
861		Disorders of consciousness AND fMRI	Thrombosis of the great cerebral vein in a hemodialysis patient.	Ratkovic M, Basic-Jukic N, Gledovic B, Radunovic D.	2014	no	not pertinent
862		Disorders of consciousness AND fMRI	Diagnosis and management of Marchiafava-Bignami disease: a review of CT/MRI confirmed cases.	Hillbom M, Saloheimo P, Fujioka S, Wszolek ZK, Juvela S, Leone MA.	2014	no	not pertinent
863		Disorders of consciousness AND fMRI	An atypical case of taravana syndrome in a breath-hold underwater fishing champion: a case report.	Cortegiani A, Foresta G, Strano G, Strano MT, Montalto F, Garbo D, Raineri SM.	2013	no	not pertinent
864		Disorders of consciousness AND fMRI	The Amsterdam Resting-State Questionnaire reveals multiple phenotypes of resting-state cognition.	Diaz BA, Van Der Sluis S, Moens S, Benjamins JS, Migliorati F, Stoffers D, Den Braber A, Poil SS, Hardstone R, Van't Ent D, Boomsma DI, De Geus E, Mansvelder HD, Van Someren EJ, Linkenkaer-Hansen K.	2013	no	not pertinent
865		Disorders of consciousness AND fMRI	A child with sepsis-associated encephalopathy].	Chacqueneau AL, Desrumaux-Becquet A, Debillon T, NGuyen MA, Bessaguet S, Bost-Bru C, Leroy P, Wroblewski I.	2013	no	not pertinent
866		Disorders of consciousness AND fMRI	Investigation of visiospatial disturbance after acute encephalopathy].	Kurihara M, Shishido J, Kohagizawa T, Yoshihashi M, Fujita H, Ida H.	2013	no	not pertinent
867		Disorders of consciousness AND fMRI	Secondary benefits of cognitive rehabilitation for a chronic ethylic patient: effects on disorder consciousness, motivation, and global therapeutic cooperation].	Siccardi L, Vautel-Pons D, dos Santos MT, Camus N, Louchart de la Chapelle S.	2013	no	not pertinent
868		Disorders of consciousness AND fMRI	Clinical correlates in an experimental model of repetitive mild brain injury.	Mannix R, Meehan WP, Mandeville J, Grant PE, Gray T, Berglass J, Zhang J, Bryant J, Rezaie S, Chung JY, Peters NV, Lee C, Tien LW, Kaplan DL, Feany M, Whalen M.	2013	no	not pertinent
869		Disorders of consciousness AND fMRI	Prediction of poor outcome in cerebellar infarction by diffusion MRI.	Tchopev Z, Hiller M, Zhuo J, Betz J, Gullapalli R, Sheth KN.	2013	no	DTI
870		Disorders of consciousness AND fMRI	Factors related to the initial stroke severity of posterior circulation ischemic stroke.	Kim SH, Lee JY, Kim DH, Ham JH, Song YK, Lim EJ, Park CI, Chang SJ, Lee SS.	2013	no	not pertinent
871		Disorders of consciousness AND fMRI	Functional and structural brain differences associated with mirror-touch synaesthesia.	Holle H, Banissy MJ, Ward J.	2013	no	not pertinent
872		Disorders of consciousness AND fMRI	Surgery of the mind, mood, and conscious state: an idea in evolution.	Robison RA, Taghva A, Liu CY, Apuzzo ML.	2013	no	not a research article
873		Disorders of consciousness AND fMRI	Benign-onset acute disseminated encephalomyelitis: a report on two cases.	Degirmenci E, Erdogan C, Oguzhanoglu A, Bir LS.	2013	no	not pertinent
874		Disorders of consciousness AND fMRI	A case of cerebellar variant of posterior reversible encephalopathy syndrome in puerperium].	Uchiyama T, Okamoto H, Koguchi M, Ogata A, Suzuyama K, Matsushima T.	2013	no	not pertinent
875		Disorders of consciousness AND fMRI	Clinical neurophysiology in acute coma and disorders of consciousness.	Koenig MA, Kaplan PW.	2013	no	not a research article
876		Disorders of consciousness AND fMRI	Functional MRI and outcome in traumatic coma.	Edlow BL, Giacino JT, Wu O.	2013	no	not a research article
877		Disorders of consciousness AND fMRI	Posterior reversible encephalopathy in a case of late-onset eclampsia].	Castrillo-Sanz A, Mendoza A, Gutiérrez-Ríos R, Zamora MI, Morollón N, Rodríguez-Sanz MF, Duarte J.	2013	no	not pertinent
878		Disorders of consciousness AND fMRI	Pure midbrain ischemia and hypoplastic vertebrobasilar circulation.	Gilberti N, Gamba M, Costa A, Vergani V, Spezi R, Pezzini A, Volonghi I, Mardighian D, Gasparotti R, Padovani A, Magoni M.	2014	no	not pertinent
879		Disorders of consciousness AND fMRI	Acute transient freezing of gait in a patient with posterior reversible encephalopathy syndrome.	Nakajima A, Ueno Y, Shimura H, Kambe T, Nishioka K, Hattori N, Urabe T.	2013	no	not pertinent
880		Disorders of consciousness AND fMRI	Epidemic of rubella encephalitis].	Ben Achour N, Benrhouma H, Rouissi A, Touaiti H, Kraoua I, Turki I, Gouider-Khouja N.	2013	no	not pertinent
881		Disorders of consciousness AND fMRI	Schistosomiasis of the nervous system.	Coyle CM.	2013	no	not pertinent
882		Disorders of consciousness AND fMRI	Diagnostic value of brain biopsy in a pediatric multiple sclerosis mimicking brain stem glioma].	Nakazawa Y, Maekawa T, Oana S, Ishiguro A, Ohta S, Terashima H, Kashii H, Kubota M, Tsutsumi Y, Nakazawa A, Morota N, Sakai H.	2013	no	not pertinent
883		Disorders of consciousness AND fMRI	Kernohan-Woltman notch phenomenon secondary to a cranial epidural hematoma].	Mejía Kattah J, Vilá Barriuso E, García Bernedo C, Gallart Gallego L.	2014	no	not pertinent
884		Disorders of consciousness AND fMRI	Possibilities and limits of mind-reading: a neurophilosophical perspective.	Evers K, Sigman M.	2013	no	not pertinent
885		Disorders of consciousness AND fMRI	Clinico-radiological spectrum of reversible splenial lesions in children.	Kashiwagi M, Tanabe T, Shimakawa S, Nakamura M, Murata S, Shabana K, Shinohara J, Odanaka Y, Matsumura H, Maki K, Okumura K, Okasora K, Tamai H.	2014	no	not pertinent
886		Disorders of consciousness AND fMRI	Mapping the connectivity underlying multimodal (verbal and non-verbal) semantic processing: a brain electrostimulation study.	Moritz-Gasser S, Herbet G, Duffau H.	2013	no	other technique
887		Disorders of consciousness AND fMRI	Rhythmic alternating patterns of brain activity distinguish rapid eye movement sleep from other states of consciousness.	Chow HM, Horovitz SG, Carr WS, Picchioni D, Coddington N, Fukunaga M, Xu Y, Balkin TJ, Duyn JH, Braun AR.	2013	no	resting state
888		Disorders of consciousness AND fMRI	Solitary intracranial tuberculoma mimicking a malignant tumor in a patient without tubercular lesions or a history of disease: a case report.	Bustamante-Rengifo JA, Sua LF, Astudillo M, Bravo LE.	2013	no	not pertinent
889		Disorders of consciousness AND fMRI	Posterior circulation hyperperfusion syndrome after superficial temporal artery-superior cerebellar artery bypass for vertebral artery dissection.	Fukuda K, Abe H, Ueba T, Okawa M, Higashi T, Inoue T.	2014	no	not pertinent
890		Disorders of consciousness AND fMRI	The Human Connectome Project and beyond: initial applications of 300 mT/m gradients.	McNab JA, Edlow BL, Witzel T, Huang SY, Bhat H, Heberlein K, Feiweier T, Liu K, Keil B, Cohen-Adad J, Tisdall MD, Folkerth RD, Kinney HC, Wald LL.	2013	no	not pertinent
891		Disorders of consciousness AND fMRI	Subarachnoid hemorrhage in a patient with a meningioma and an unruptured aneurysm.	Kanamori M, Tomita T, Sasaki T, Murakami K, Takahashi N, Kakehata S, Kurotaki H, Nishijima M.	2013	no	not pertinent
892		Disorders of consciousness AND fMRI	The sinking bone syndrome?	Di Rienzo A, Iacoangeli M, Alvaro L, Colasanti R, Dobran M, Di Somma LG, Moriconi E, Scerrati M.	2013	no	not pertinent
893		Disorders of consciousness AND fMRI	Acute onset of adult Alexander disease.	Schmidt H, Kretzschmar B, Lingor P, Pauli S, Schramm P, Otto M, Ohlenbusch A, Brockmann K.	2013	no	not pertinent
894		Disorders of consciousness AND fMRI	A Patient with Hashimoto's Encephalopathy Presenting with Convulsive Seizure Alone as the Initial Symptom.	Mizuma A, Goto Y, Takahashi W, Takizawa S, Takagi S.	2013	no	not pertinent
895		Disorders of consciousness AND fMRI	An embedded four-channel receive-only RF coil array for fMRI experiments of the somatosensory pathway in conscious awake marmosets.	Papoti D, Yen CC, Mackel JB, Merkle H, Silva AC.	2013	no	animal study
896		Disorders of consciousness AND fMRI	Cerebral sinus thrombosis - an uncommon but important differential diagnosis to headache, stroke and seizures. Cases and overview].	Sveinsson ÓÁ, Kjartansson Ó, Valdimarsson EM.	2013	no	not pertinent
897		Disorders of consciousness AND fMRI	Finding a way in: a review and practical evaluation of fMRI and EEG for detection and assessment in disorders of consciousness.	Harrison AH, Connolly JF.	2013	no	review
898		Disorders of consciousness AND fMRI	Mental and behavioral abnormalities after arthroplasty and incomplete cerebral fat embolism].	Yao LB, Wang FA, Yang JA.	2013	no	not pertinent
899		Disorders of consciousness AND fMRI	Reversible splenial lesion associated with Staphylococcus aureus endocarditis.	Fukagawa K, Izumi M, Higuchi K, Adachi Y.	2013	no	not pertinent
900		Disorders of consciousness AND fMRI	Respiratory syncytial virus brainstem encephalitis in a 7-year-old boy].	Tison-Chambellan C, Cheuret E, Cances C, Karsenty C, Le Camus C, Sevely A, Chaix Y.	2013	no	not pertinent
901		Disorders of consciousness AND fMRI	The incidence, co-occurrence, and predictors of dysphagia, dysarthria, and aphasia after first-ever acute ischemic stroke.	Flowers HL, Silver FL, Fang J, Rochon E, Martino R.	2013	no	not pertinent
902		Disorders of consciousness AND fMRI	Working memory and corpus callosum microstructural integrity after pediatric traumatic brain injury: a diffusion tensor tractography study.	Treble A, Hasan KM, Iftikhar A, Stuebing KK, Kramer LA, Cox CS Jr, Swank PR, Ewing-Cobbs L.	2013	no	not pertinent
903		Disorders of consciousness AND fMRI	Transverse sinus thrombosis in a living donor: a case report.	Otan E, Aydin C, Karakas S, Yonder H, Kaplan Y, Yilmaz S.	2013	no	not pertinent
904		Disorders of consciousness AND fMRI	Infective endocarditis with symptomatic cerebral complications: contribution of cerebral magnetic resonance imaging.	Goulenok T, Klein I, Mazighi M, Messika-Zeitoun D, Alexandra JF, Mourvillier B, Laissy JP, Leport C, Iung B, Duval X; IMAGE study group.	2013	no	not pertinent
905		Disorders of consciousness AND fMRI	Diagnostic and management difficulties in a case of multiple intracranial juvenile xanthogranuloma.	Chiba K, Aihara Y, Eguchi S, Tanaka M, Komori T, Nakazato Y, Okada Y.	2013	no	not pertinent
906		Disorders of consciousness AND fMRI	Fire-heat and Qi deficiency syndromes as predictors of short-term prognosis of acute ischemic stroke.	Cheng SC, Lin CH, Chang YJ, Lee TH, Ryu SJ, Chen CH, Chang HK, Chang CJ, Hu WL, Hung YC.	2013	no	not pertinent
907		Disorders of consciousness AND fMRI	Reversible lactic acidosis in a newborn with thiamine transporter-2 deficiency.	Pérez-Dueñas B, Serrano M, Rebollo M, Muchart J, Gargallo E, Dupuits C, Artuch R.	2013	no	not pertinent
908		Disorders of consciousness AND fMRI	Neural reorganization following bilateral injury of the fornix crus in a patient with traumatic brain injury.	Yeo SS, Jang SH.	2013	no	not pertinent
909		Disorders of consciousness AND fMRI	Hashimoto's encephalopathy and autoantibodies].	Yoneda M.	2013	no	not pertinent
910		Disorders of consciousness AND fMRI	Fatal hemorrhagic stroke in a Caucasian girl with moyamoya disease.	Schödel P, Brawanski A, Friedrich M, Schlachetzki F, Heiss P, Schebesch KM.	2013	no	not pertinent
911		Disorders of consciousness AND fMRI	Tuberculous meningitis in adults: a prospective study at a tertiary referral centre in Sri Lanka.	Gunawardhana SA, Somaratne SC, Fernando MA, Gunaratne PS.	2013	no	not pertinent
912		Disorders of consciousness AND fMRI	Co-morbid Guillain-Barré syndrome and acute disseminated encephalomyelitis.	Mohammed RR, Jan MM.	2013	no	not pertinent
913		Disorders of consciousness AND fMRI	A case of subacute parkinsonism presenting as bilateral basal ganglia legions by MRI in diabetic uremic syndrome].	Nishimura Y, Shibata K, Funaki T, Ito H, Ito E, Otsuka K.	2013	no	not pertinent
914		Disorders of consciousness AND fMRI	Thiamine-deficient optic neuropathy associated with Wernicke's encephalopathy in patients with chronic diarrhea.	Yeh WY, Lian LM, Chang A, Cheng CK.	2013	no	not pertinent
915		Disorders of consciousness AND fMRI	Bilateral thalamic infarct as a diagnosed conversion disorder.	Lok U, Yalin O, Odes R, Bozkurt S, Gulacti U.	2013	no	not pertinent
916		Disorders of consciousness AND fMRI	A case of central nervous system infection due to west nile virus lineage-1 in ankara province, Turkey].	Ocal M, Onder H, Arsava EM, Alp S, Ozkul A, Ergünay K.	2013	no	not pertinent
917		Disorders of consciousness AND fMRI	Acute psychosis with a favorable outcome as a complication of central pontine/extrapontine myelinolysis in a middle aged man.	Gupta R, Balhara YP, Sagar R.	2012	no	not pertinent
918		Disorders of consciousness AND fMRI	A 73-year-old patient with adult-onset type II citrullinemia successfully treated by sodium pyruvate and arginine.	Yazaki M, Kinoshita M, Ogawa S, Fujimi S, Matsushima A, Hineno A, Tazawa K, Fukushima K, Kimura R, Yanagida M, Matsunaga H, Saheki T, Ikeda S.	2013	no	not pertinent
919		Disorders of consciousness AND fMRI	Characteristics of temporal lobe epilepsy with no ictal impairment of consciousness.	Serrano-Castro PJ, Alonso-Morillejo E, Pozo-Muñoz C, Payán-Ortiz M, Quiroga-Subirana P, Fernández-Pérez J.	2013	no	not pertinent
920		Disorders of consciousness AND fMRI	A 17 year-old girl with a demyelinating disease requiring mechanical ventilation: a case report.	Katsenos C, Androulaki D, Lyra S, Tsoutsouras T, Mandragos C.	2013	no	not pertinent
921		Disorders of consciousness AND fMRI	Anti-N-methyl-D-aspartate receptor encephalitis in seven children].	Wang XH, Fang F, Ding CH, Lü JL, Han TL, Liu LY, Li JW, Wu Y, Cui LY, Ren HT, Xu CL.	2012	no	not pertinent
922		Disorders of consciousness AND fMRI	Central nervous system (CNS) involvement is a critical prognostic factor for hemophagocytic lymphohistiocytosis.	Kim MM, Yum MS, Choi HW, Ko TS, Im HJ, Seo JJ, Koh KN.	2012	no	not pertinent
923		Disorders of consciousness AND fMRI	Recovery from severe frontotemporal dysfunction at 3years after N-methyl-d-aspartic acid (NMDA) receptor antibody encephalitis.	Leypoldt F, Gelderblom M, Schöttle D, Hoffmann S, Wandinger KP.	2013	no	not pertinent
924		Disorders of consciousness AND fMRI	Clinical characteristics and outcome in the acute phase of ischemic locked-in syndrome: case series of twenty patients with ischemic LIS.	Nikić PM, Jovanović D, Paspalj D, Georgievski-Brkić B, Savić M.	2013	no	LIS
925		Disorders of consciousness AND fMRI	Microsurgical treatment of the interhemispheric arteriovenous malformations.	Dănăilă L	2012	no	not pertinent
926		Disorders of consciousness AND fMRI	A child with three episodes of reversible splenial lesion.	Kouga T, Iai M, Yamashita S, Aida N, Takanashi J, Osaka H.	2013	no	not pertinent
927		Disorders of consciousness AND fMRI	Neuro-genetics of persistent pain.	Lee M, Tracey I.	2013	no	not pertinent
928		Disorders of consciousness AND fMRI	Clinical analysis and misdiagnosis of cerebral venous thrombosis.	Wang X, Sun X, Liu H.	2012	no	not pertinent
929		Disorders of consciousness AND fMRI	A simple risk score for early ischemic stroke mortality derived from National Institutes of Health Stroke Scale: a discriminant analysis.	Zandieh A, Kahaki ZZ, Sadeghian H, Fakhri M, Pourashraf M, Parviz S, Ghaffarpour M, Ghabaee M.	2013	no	not pertinent
930		Disorders of consciousness AND fMRI	Autoimmune hemolytic anemia with warm-reactive immunoglobulin M antibody in multicentric Castleman disease.	Tajima K, Yamamoto H, Suzuki I, Kato Y, Hatano K, Takahashi S, Sato M, Kato T.	2013	no	not pertinent
931		Disorders of consciousness AND fMRI	Urea cycle defects and hyperammonemia: effects on functional imaging.	Gropman AL, Prust M, Breeden A, Fricke S, VanMeter J.	2013	no	not pertinent
932		Disorders of consciousness AND fMRI	Intravascular lymphoma of the central nervous system presenting as multiple cerebral infarctions.	Momota H, Narita Y, Miyakita Y, Shibui S.	2012	no	not pertinent
933		Disorders of consciousness AND fMRI	Resting state networks in paroxysmal disorders of consciousness.	Bagshaw AP, Cavanna AE.	2013	no	resting state
934		Disorders of consciousness AND fMRI	Intrathecal saline infusion: an emergency procedure in a patient with spontaneous intracranial hypotension.	Sass C, Kosinski C, Schmidt P, Mull M, Schulz J, Schiefer J.	2013	no	not pertinent
935		Disorders of consciousness AND fMRI	Functional connectivity measures after psilocybin inform a novel hypothesis of early psychosis.	Carhart-Harris RL, Leech R, Erritzoe D, Williams TM, Stone JM, Evans J, Sharp DJ, Feilding A, Wise RG, Nutt DJ.	2013	no	not pertinent
936		Disorders of consciousness AND fMRI	Detecting consciousness: a unique role for neuroimaging.	Owen	2013	no	review
937		Disorders of consciousness AND fMRI	Microstructural changes in memory and reticular formation neural pathway after simple concussion.	Ouyang L, Shi R, Xiao Y, Meng J, Guo Y, Lu G.	2012	no	not pertinent
938		Disorders of consciousness AND fMRI	Acute encephalopathy with pandemic (H1N1) 2009 virus infection.	Fuchigami T, Imai Y, Hasegawa M, Ishii W, Endo A, Arakawa C, Kohira R, Hashimoto K, Fujita Y, Inamo Y, Mugishima H.	2012	no	not pertinent
939		Disorders of consciousness AND fMRI	Bilateral supratentorial epidural hematomas: a rare complication in adolescent spine surgery.	Li ZJ, Sun P, Dou YH, Lan XL, Xu J, Zhang CY, Wang JP.	2012	no	not pertinent
940		Disorders of consciousness AND fMRI	Multiple intracranial hemorrhages after cervical spinal surgery.	Takahashi Y, Nishida K, Ogawa K, Yasuhara T, Kumamoto S, Niimura T, Tanoue T.	2012	no	not pertinent
941		Disorders of consciousness AND fMRI	Delayed posthypoxic leukoencephalopathy: case reports].	Okuda S, Ueno M, Hayakawa M, Araki M, Kanda F, Takano S.	2012	no	not pertinent
942		Disorders of consciousness AND fMRI	Postoperative cortical blindness after right upper lung lobectomy].	Bausili M, Abreu S, Unzueta MC, García Álvarez M, Crespí J, Moral MV.	2012	no	not pertinent
943		Disorders of consciousness AND fMRI	Radiotherapy for pituitary adenomas: long-term outcome and complications.	Rim CH, Yang DS, Park YJ, Yoon WS, Lee JA, Kim CY.	2011	no	not pertinent
944		Disorders of consciousness AND fMRI	Cerebral amyloid angiopathy-related leukodystrophy: a case report].	Iwanaga T, Kaneko N, Nishimura H, Kimura K.	2012	no	not pertinent
945		Disorders of consciousness AND fMRI	A 34-year-old woman with cat scratch disease who developed encephalopathy].	Yamashita H, Ubano M, Uesaka Y, Kunimoto M.	2012	no	not pertinent
946		Disorders of consciousness AND fMRI	Reversible posterior leukoencephalopathy syndrome (RPLS) associated with Wegener's granulomatosis: a case report and review of the literature].	Onozawa R, Tsuboi Y, Obata T, Inoue H, Yamada T, Miyake K.	2012	no	not pertinent
947		Disorders of consciousness AND fMRI	Case of adult onset vanishing white matter disease developed after minor head trauma].	Koga S, Sekiguchi Y, Kanai K, Mutoh M, Kuwabara S.	2012	no	not pertinent
948		Disorders of consciousness AND fMRI	Cerebral infarction in both carotid and vertebrobasilar territories associated with a persistent primitive hypoglossal artery with severe dilated cardiomyopathy.	Kawano H, Inatomi Y, Hirano T, Yonehara T.	2014	no	not pertinent
949		Disorders of consciousness AND fMRI	Spontaneous EEG-Functional MRI in Mesial Temporal Lobe Epilepsy: Implications for the Neural Correlates of Consciousness.	Wang Z, Norton L, Hutchison RM, Ives JR, Mirsattari SM.	2012	no	review
950		Disorders of consciousness AND fMRI	Non-alcoholic acute Wernicke's encephalopathy: role of MRI in non typical cases.	Elefante A, Puoti G, Senese R, Coppola C, Russo C, Tortora F, de Divitiis O, Brunetti A.	2012	no	not pertinent
951		Disorders of consciousness AND fMRI	Unusual basal ganglia lesions in a diabetic uraemic patient proven to be demyelination: first pathological observation.	Tajima Y, Mito Y, Yanai M, Fukazawa Y.	2012	no	not pertinent
952		Disorders of consciousness AND fMRI	Successful treatment of monomorphic primary central nervous system post-transplantation lymphoproliferative disorder 5 years after kidney transplantation.	Yaginuma T, Yamamoto H, Mitome J, Tanno Y, Yamamoto I, Kobayashi A, Mafune A, Hayakawa H, Yokoyama K, Mori R, Ohashi H, Kaito N, Joki T, Miki J, Yamada H, Furuta N, Matsushima S, Fukuda T, Hosoya T.	2012	no	not pertinent
953		Disorders of consciousness AND fMRI	Sporadic Creutzfeldt-Jakob disease in a patient with episodes of nonconvulsive status epilepticus: case report.	Corić L, Vargek-Solter V, Supanc V, Miskov S, Drnasin S, Sabolek K, Bedek D, Demarin V.	2012	no	not pertinent
954		Disorders of consciousness AND fMRI	Pallidoreticular lesion in carbon monoxide intoxication by gradient echo: report of a case with parkinsonism features and review of the literature.	Chen NC, Lui CC, Huang SH, Huang CW, Lee CC, Chang WN, Chen CH, Lin YT, Chang CC.	2012	no	not pertinent
955		Disorders of consciousness AND fMRI	Do energy drinks cause epileptic seizure and ischemic stroke?	Dikici S, Saritas A, Besir FH, Tasci AH, Kandis H.	2013	no	not pertinent
956		Disorders of consciousness AND fMRI	Isolated rheumatoid arthritis-associated cerebral vasculitis: a diagnostic challenge.	Guadalupe Loya-de la Cerda D, Avilés-Solís JC, Delgado-Montemayor MJ, Camara-Lemarroy CR, Galarza-Delgado DÁ.	2013	no	not pertinent
957		Disorders of consciousness AND fMRI	Acute cardioembolic cerebral infarction: answers to clinical questions.	Arboix A, Alio J.	2012	no	not pertinent
958		Disorders of consciousness AND fMRI	Intravenous tissue plasminogen activator therapy for an acute ischemic stroke patient with later diagnosed unilateral moyamoya syndrome.	Yokoyama S, Manabe Y, Fujii D, Ikeda-Sakai Y, Narai H, Omori N, Abe K.	2013	no	not pertinent
959		Disorders of consciousness AND fMRI	The impairment of recollection in functional amnesic states.	Markowitsch HJ, Staniloiu A.	2013	no	not pertinent
960		Disorders of consciousness AND fMRI	Acute cerebellar ataxia, acute cerebellitis, and opsoclonus-myoclonus syndrome.	Desai J, Mitchell WG.	2012	no	not pertinent
961		Disorders of consciousness AND fMRI	Cerebral microhemorrhage in Marchiafava-Bignami disease detected by susceptibility-weighted imaging.	Kinno R, Yamamoto M, Yamazaki T, Owan Y, Fukui T, Kinugasa E.	2013	no	not pertinent
962		Disorders of consciousness AND fMRI	Neurological picture. Transient high-intensity signal of heterotopia on DWI in an epilepsy patient.	Kang SY, Han YM, Choi K, Hwang SH.	2012	no	not pertinent
963		Disorders of consciousness AND fMRI	Subdural empyema, retropharyngeal and parapharyngeal space abscess: unusual complications of chronic otitis media.	Erdevicki L, Belić B, Arsenijević S, Milojević I, Stojanović J.	2012	no	not pertinent
964		Disorders of consciousness AND fMRI	Symptoms and early diagnostic possibilities of pancreatic endocrine cells hyperplasia (nesidioblastosis)].	Przybylik-Mazurek E, Pach D, Hubalewska-Dydejczyk A, Sowa-Staszczak A, Gilis-Januszewska A, Kulig J, Matyja A, Chrapczyński P.	2012	no	not pertinent
965		Disorders of consciousness AND fMRI	Septic encephalopathy].	Terborg	2012	no	not pertinent
966		Disorders of consciousness AND fMRI	Ruptured cerebral aneurysm after a Candida parapsilosis prosthetic valve endocarditis].	Veiga C, Gómez JJ, Aguilera L.	2012	no	not pertinent
967		Disorders of consciousness AND fMRI	Toxic leukoencephalopathy due to yam bean seeds poisoning.	Fu PK, Wang PY.	2012	no	not pertinent
968		Disorders of consciousness AND fMRI	Disentangling the neuroanatomical correlates of perseveration from unilateral spatial neglect.	Kleinman JT, DuBois JC, Newhart M, Hillis AE.	2012	no	not pertinent
969		Disorders of consciousness AND fMRI	Effects of chronic mild traumatic brain injury on white matter integrity in Iraq and Afghanistan war veterans.	Morey RA, Haswell CC, Selgrade ES, Massoglia D, Liu C, Weiner J, Marx CE; MIRECC Work Group, Cernak I, McCarthy G.	2013	no	not pertinent
970		Disorders of consciousness AND fMRI	Voltage-gated potassium channel antibody-related encephalopathy: a case which may extend the documented phenotype of this condition.	Scott JT, Scally C, Peden N, Macleod M.	2012	no	not pertinent
971		Disorders of consciousness AND fMRI	A woman with thyrotoxicosis- and hyperemesis gravidarum-associated Wernicke's encephalopathy.	Anaforoğlu İ, Yildiz B, İnceçayir Ö, Algün E.	2012	no	not pertinent
972		Disorders of consciousness AND fMRI	Favorable outcomes in acute necrotizing encephalopathy in a child treated with hypothermia.	Vargas WS, Merchant S, Solomon G.	2012	no	not pertinent
973		Disorders of consciousness AND fMRI	Reduction in inter-hemispheric connectivity in disorders of consciousness.	Ovadia-Caro S, Nir Y, Soddu A, Ramot M, Hesselmann G, Vanhaudenhuyse A, Dinstein I, Tshibanda JF, Boly M, Harel M, Laureys S, Malach R.	2012	no	resting state
974		Disorders of consciousness AND fMRI	Connectivity of default-mode network is associated with cerebral edema in hepatic encephalopathy.	Lin WC, Hsu TW, Chen CL, Wu CW, Lu CH, Chen HL, Li SH, Yeh PY, Cheng YF, Lin CP.	2012	no	not pertinent
975		Disorders of consciousness AND fMRI	Neuroanatomic connectivity of the human ascending arousal system critical to consciousness and its disorders.	Edlow BL, Takahashi E, Wu O, Benner T, Dai G, Bu L, Grant PE, Greer DM, Greenberg SM, Kinney HC, Folkerth RD.	2012	no	connectivity
976		Disorders of consciousness AND fMRI	Cavum veli interpositi: just an anatomical variant or a potentially symptomatic CSF compartmentalization?	Giussani C, Fiori L, Trezza A, Riva M, Sganzerla EP.	2011	no	not pertinent
977		Disorders of consciousness AND fMRI	Acute limbic encephalitis with focal hyperperfusion on single photon emission computed tomography.	Igarashi A, Okumura A, Kitamura Y, Jinbo K, Akatsuka S, Tanuma N, Shimizu T, Hayashi M.	2013	no	not pertinent
978		Disorders of consciousness AND fMRI	Need for differentiating decompression illness].	Tetzlaff K, Muth CM, Klingmann C	2012	no	not pertinent
979		Disorders of consciousness AND fMRI	Simultaneous surgical resections of two distant metastatic malignant melanoma lesions--case report.	Tanei T, Nakahara N, Takebayashi S, Hirano M, Wakabayashi T.	2012	no	not pertinent
980		Disorders of consciousness AND fMRI	Brain connectivity in disorders of consciousness.	Boly M, Massimini M, Garrido MI, Gosseries O, Noirhomme Q, Laureys S, Soddu A.	2012	no	connectivity
981		Disorders of consciousness AND fMRI	Paradoxical infarct in tuberculous meningitis: a case report.	Morioka H, Matsumoto S, Kojima E, Takada K, Iwata S, Okachi S.	2012	no	not pertinent
982		Disorders of consciousness AND fMRI	Acute headache and visual field defect.	Wilkie MD, Al-Mahfoudh R.	2012	no	not pertinent
983		Disorders of consciousness AND fMRI	A clinical analysis of reninoma-induced hypertensive crisis associated with reversible posterior encephalopathy syndrome].	Wu HH, Wang GY, Ma XW, Guo XH.	2012	no	not pertinent
984		Disorders of consciousness AND fMRI	Acute disseminated encephalomyelitis in children: a single institution experience of 28 patients.	Hung PC, Wang HS, Chou ML, Lin KL, Hsieh MY, Wong AM.	2012	no	not pertinent
985		Disorders of consciousness AND fMRI	Hemiplegic peripheral neuropathy accompanied with multiple cranial nerve palsy.	Okuma H, Nagano R, Takagi S.	2012	no	not pertinent
986		Disorders of consciousness AND fMRI	A case of spontaneous intracranial hypotension: from Ménière-like syndrome to cerebral involvement.	Fontaine N, Charpiot A, Debry C, Gentine A.	2012	no	not pertinent
987		Disorders of consciousness AND fMRI	Timing of carotid endarterectomy: a comprehensive review.	Bruls S, Van Damme H, Defraigne JO.	2012	no	not pertinent
988		Disorders of consciousness AND fMRI	Ambulatory non-convulsive status epilepticus evolving into a malignant form.	Fernández-Torre JL, Kaplan PW, Rebollo M, Gutiérrez A, Hernández-Hernández MA, Vázquez-Higuera JL.	2012	no	not pertinent
989		Disorders of consciousness AND fMRI	Consciousness disturbance and poikilothermia revealing brain involvement in neuromyelitis optica.	Yildiz OK, Cevik S, Oztoprak I.	2012	no	not pertinent
990		Disorders of consciousness AND fMRI	CNS involvement at the onset of primary hemophagocytic lymphohistiocytosis.	Deiva K, Mahlaoui N, Beaudonnet F, de Saint Basile G, Caridade G, Moshous D, Mikaeloff Y, Blanche S, Fischer A, Tardieu M.	2012	no	not pertinent
991		Disorders of consciousness AND fMRI	Reversible cerebral vasoconstriction syndrome associated with brain parenchymal hemorrhage.	Kazato Y, Fujii K, Oba H, Hino M, Ochiai H, Uchikawa H, Kohno Y.	2012	no	not pertinent
992		Disorders of consciousness AND fMRI	A 15-month-old boy with reduced consciousness and convulsion.	Oikawa N, Okumura A, Oyama S, Baba H, Shimizu T, Kato A.	2012	no	on children
993		Disorders of consciousness AND fMRI	Severe, reversible cerebral ischaemia following a diving accident].	Leschka SC, Schumacher M.	2012	no	not pertinent
994		Disorders of consciousness AND fMRI	Role of right pregenual anterior cingulate cortex in self-conscious emotional reactivity.	Sturm VE, Sollberger M, Seeley WW, Rankin KP, Ascher EA, Rosen HJ, Miller BL, Levenson RW.	2012	no	not pertinent
995		Disorders of consciousness AND fMRI	Acalculia after a summer holiday].	Sparrer I, Dinh TA, Ilgner J, Westhofen M.	2012	no	not pertinent
996		Disorders of consciousness AND fMRI	Isolated adrenocorticotropic hormone deficiency associated with Hashimoto's disease and thyroid crisis triggered by head trauma. Case report.	Tanei T, Eguchi Y, Yamamoto Y, Hirano M, Takebayashi S, Nakahara N.	2012	no	not pertinent
997		Disorders of consciousness AND fMRI	Neural correlates of a single-session massage treatment.	Sliz D, Smith A, Wiebking C, Northoff G, Hayley S.	2012	no	not pertinent
998		Disorders of consciousness AND fMRI	Reversible posterior leukoencephalopathy in the course of Goodpasture syndrome.	Ozkok A, Elcioglu OC, Bakan A, Atilgan KG, Alisir S, Odabas AR.	2012	no	not pertinent
999		Disorders of consciousness AND fMRI	Acute consciousness disorders].	Mounach J, Sekkach Y, Satté A, Elomri N, Ouahmane Y, Ouhabi H, Abilkassem R, Zerhouni A.	2012	no	not a research article
1000		Disorders of consciousness AND fMRI	Coma and consciousness: paradigms (re)framed by neuroimaging.	Laureys S, Schiff ND.	2012	no	not a research article
1001		Disorders of consciousness AND fMRI	Dissociation between awareness and spatial coding: evidence from unilateral neglect.	Treccani B, Cubelli R, Sellaro R, Umiltà C, Della Sala S.	2012	no	not pertinent
1002		Disorders of consciousness AND fMRI	A case of traumatic intracranial vertebral artery injury presenting with life-threatening symptoms.	Kishi S, Kanaji K, Doi T, Matsumura T.	2012	no	not pertinent
1003		Disorders of consciousness AND fMRI	Spinal epidural abscess in adults caused by Staphylococcus aureus: clinical characteristics and prognostic factors.	Huang PY, Chen SF, Chang WN, Lu CH, Chuang YC, Tsai NW, Chang CC, Wang HC, Chien CC, Chen SH, Huang CR.	2012	no	not pertinent
1004		Disorders of consciousness AND fMRI	Legionnaires' disease with a reversible lesion of the corpus callosum].	Betz V, Poidevin A, Rosca P, Guiot P, Cohen E, Kuteifan K.	2012	no	not pertinent
1005		Disorders of consciousness AND fMRI	Acute Infantile Encephalopathy Predominantly Affecting The Frontal Lobes (AIEF).	Raha S, Udani V.	2012	no	not pertinent
1006		Disorders of consciousness AND fMRI	Bilateral caudate nucleus infarction associated with a missing A1 segment.	Fukuoka T, Osawa A, Ohe Y, Deguchi I, Maeshima S, Tanahashi N.	2012	no	not pertinent
1007		Disorders of consciousness AND fMRI	Anti-NMDA receptor encephalitis: a neurological and psychiatric emergency].	Pedrosa DJ, Geyer C, Klosterkötter J, Fink GR, Burghaus L.	2012	no	not pertinent
1008		Disorders of consciousness AND fMRI	What happens to personal identity when semantic knowledge degrades? A study of the self and autobiographical memory in semantic dementia.	Duval C, Desgranges B, de La Sayette V, Belliard S, Eustache F, Piolino P.	2012	no	not pertinent
1009		Disorders of consciousness AND fMRI	Sporadic CJD in a patient with relaplsing-remitting multiple sclerosis on an immunomodulatory treatment.	Gabelić T, Habek M, Zerr I, Gawinecka J, Pavlisa G, Brinar VV.	2011	no	not pertinent
1010		Disorders of consciousness AND fMRI	Transient and mild reduction of consciousness during febrile illness in children.	Kato T, Okumura A, Hayakawa F, Tsuji T, Natsume J, Watanabe K.	2011	no	not pertinent
1011		Disorders of consciousness AND fMRI	Acute encephalopathy in children with Dravet syndrome.	Okumura A, Uematsu M, Imataka G, Tanaka M, Okanishi T, Kubota T, Sudo A, Tohyama J, Tsuji M, Ohmori I, Naiki M, Hiraiwa-Sofue A, Sato H, Saitoh S, Shimizu T.	2012	no	not pertinent
1012		Disorders of consciousness AND fMRI	Cerebral thrombosis complicating Crohn's disease: two cases.	Benjilali L, Aidi S, El Mansouri H, Benabdejlil M, Jiddane M, El Alaoui Faris M.	2011	no	not pertinent
1013		Disorders of consciousness AND fMRI	Discrepancy in EBV-DNA load between peripheral blood and cerebrospinal fluid in a patient with isolated CNS post-transplant lymphoproliferative disorder.	Shimizu H, Saitoh T, Koya H, Yuzuriha A, Hoshino T, Hatsumi N, Takada S, Nagaki T, Nojima Y, Sakura T.	2011	no	not pertinent
1014		Disorders of consciousness AND fMRI	The clinical spectrum of intracerebral hematoma, hemorrhagic infarct, non-hemorrhagic infarct, and non-lesional venous stroke in patients with cerebral sinus-venous thrombosis.	Kumral E, Polat F, Uzunköprü C, Callı C, Kitiş Ö.	2012	no	not pertinent
1015		Disorders of consciousness AND fMRI	Leptomeningeal spread of an intramedullary cervical pilocytic astrocytoma: case report and literature review].	Jusué-Torres I, Alcázar-Vaquerizo L, Gómez-Angulo JC, Navarro-Torres R, López-Serrano R, García-Miralles N.	2011	no	not pertinent
1016		Disorders of consciousness AND fMRI	Robust reproducible resting state networks in the awake rodent brain.	Becerra L, Pendse G, Chang PC, Bishop J, Borsook D.	2011	no	animal study
1017		Disorders of consciousness AND fMRI	Unusual presentation of Takayasu's arteritis as posterior reversible encephalopathy syndrome.	Zaki SA, Chavan V, Shanbag P.	2011	no	not pertinent
1018		Disorders of consciousness AND fMRI	Cerebral venous thrombosis in inflammatory bowel diseases: eight cases and literature review.	Cognat E, Crassard I, Denier C, Vahedi K, Bousser MG.	2011	no	not pertinent
1019		Disorders of consciousness AND fMRI	MRI analysis of mGluR5 and mGluR1 antagonists, MTEP and R214127 in the cerebral forebrain of awake, conscious rats.	Simon L, Toth J, Molnar L, Agoston DV.	2011	no	not pertinent
1020		Disorders of consciousness AND fMRI	Exposure to subliminal arousing stimuli induces robust activation in the amygdala, hippocampus, anterior cingulate, insular cortex and primary visual cortex: a systematic meta-analysis of fMRIstudies.	Brooks SJ, Savov V, Allzén E, Benedict C, Fredriksson R, Schiöth HB.	2012	no	meta-analysis
1021		Disorders of consciousness AND fMRI	CA1 neurons in the human hippocampus are critical for autobiographical memory, mental time travel, and autonoetic consciousness.	Bartsch T, Döhring J, Rohr A, Jansen O, Deuschl G.	2011	no	not pertinent
1022		Disorders of consciousness AND fMRI	Acute disseminated encephalomyelitis: epidemiological, clinical, and outcome analysis in 16 patients].	Madrid Rodríguez A, Ramos Fernández JM, Calvo Medina R, Martínez Antón J.	2014	no	not pertinent
1023		Disorders of consciousness AND fMRI	Acute disseminated encephalomyelitis in children: differential diagnosis from multiple sclerosis on the basis of clinical course.	Lee YJ.	2011	no	not pertinent
1024		Disorders of consciousness AND fMRI	White matter in developmental disorders].	Guinea-Hidalgo A, Tirapu-Ustárroz J.	2011	no	not pertinent
1025		Disorders of consciousness AND fMRI	Concomitant intracerebral hemorrhage and cerebral infarction in moyamoya disease: a case report].	Tomii M, Nishino A, Hirano Y, Matsushima T, Mizuno J.	2011	no	not pertinent
1026		Disorders of consciousness AND fMRI	Intravascular lymphoma: report of two autopsic cases, literature review].	Rousselot-Denis C, Arbion F, Jaunas M, Rousselet MC, Guyetant S.	2011	no	not pertinent
1027		Disorders of consciousness AND fMRI	Presenile dementia: a case of Hashimoto's encephalopathy.	Chong CS, Leung JL, Wong IH, Ng PW, Miao MY.	2011	no	not pertinent
1028		Disorders of consciousness AND fMRI	Sudden intraaqueductal dislocation of a third ventricle ependymoma causing acute decompensation of hydrocephalus.	Rosenstengel C, Baldauf J, Müller JU, Schroeder HW.	2011	no	not pertinent
1029		Disorders of consciousness AND fMRI	Acute encephalopathy with biphasic seizures and late reduced diffusion with visual disturbance and higher brain dysfunction].	Morino S, Goto T, Ohtaki U, Miyama S.	2011	no	not pertinent
1030		Disorders of consciousness AND fMRI	Primary cerebral arteritis in a young girl: an unusual cause of acute recurrent neurological deterioration.	El M'Kaddem B, Clapuyt P, de Bruycker JJ, Lauwerys B, Raftopoulos C, Godfraind C, Nassogne MC.	2012	no	not pertinent
1031		Disorders of consciousness AND fMRI	The clinical characteristics, therapeutic outcome, and prognostic factors of non-tuberculous bacterial spinal epidural abscess in adults: a hospital-based study.	Chen SH, Chang WN, Lu CH, Chuang YC, Lui CC, Chen SF, Tsai NW, Chang CC, Chien CC, Huang CR.	2011	no	not pertinent
1032		Disorders of consciousness AND fMRI	Top of the basilar syndrome in a young adult initially presenting with a convulsive seizure.	Matsuo K, Fujii C, Fuse I, Nakajima M, Takada M, Miyata K.	2011	no	not pertinent
1033		Disorders of consciousness AND fMRI	Regional cerebral blood flow abnormalities in patients with kawasaki disease.	Hikita T, Kaminaga T, Wakita S, Ogita K, Ikemoto H, Fujii Y, Oba H, Yanagawa Y.	2011	no	not pertinent
1034		Disorders of consciousness AND fMRI	Poststroke conscious visual deficit: clinical course and changes in cerebral activations.	Raposo N, Cauquil AS, Albucher JF, Acket B, Celebrini S, Pariente J, Cognard C, Loubinoux I, Chollet F.	2011	no	not pertinent
1035		Disorders of consciousness AND fMRI	Beware of unconspicious cerebro spinal fluid].	Czell D, Mehmeti N, Sartoretti S, Rodic B, Ballmer PE.	2011	no	not pertinent
1036		Disorders of consciousness AND fMRI	Disorders of consciousness and communication. Ethical motivations and communication-enabling attributes of consciousness.	Tamburrini G, Mattia D.	2011	no	not a research article
1037		Disorders of consciousness AND fMRI	Resting state activity in patients with disorders of consciousness.	Soddu A, Vanhaudenhuyse A, Demertzi A, Bruno MA, Tshibanda L, Di H, Mélanie B, Papa M, Laureys S, Noirhomme Q.	2011	no	resting state
1038		Disorders of consciousness AND fMRI	Resting-state brain networks: literature review and clinical applications.	Rosazza C, Minati L.	2011	no	review
1039		Disorders of consciousness AND fMRI	The altered state issue: dead or alive?	Kirsch I.	2011	no	not pertinent
1040		Disorders of consciousness AND fMRI	Neurolaw and consciousness detection.	Sinnott-Armstrong WP.	2011	no	not pertinent
1041		Disorders of consciousness AND fMRI	fMRI in disorders of consciousness: future diagnostic opportunities, methodological and legal challenges.	Schwarzbauer C, Schafer B.	2011	no	not a research article
1042		Disorders of consciousness AND fMRI	Schizophrenia, dissociation, and consciousness.	Bob P, Mashour GA.	2011	no	not pertinent
1043		Disorders of consciousness AND fMRI	Hypercapnic cerebral edema presenting in a woman with asthma: a case report.	Joyce RR, McGee WT.	2011	no	not pertinent
1044		Disorders of consciousness AND fMRI	Relation between white matter and cognitive functions].	Tirapu-Ustárroz J, Luna-Lario P, Hernáez-Goñi P, García-Suescun I.	2011	no	not pertinent
1045		Disorders of consciousness AND fMRI	Secondary infarction in single or in multiple vascular territories: two different entities following subarachnoid hemorrhage?	de Rooij NK, Frijns CJ, Velthuis BK, Rinkel GJ.	2011	no	not pertinent
1046		Disorders of consciousness AND fMRI	Pleomorphic xanthoastrocytoma and moyamoya disease in a patient with neurofibromatosis type 1 - case report - .	Horiguchi S, Mitsuya K, Watanabe R, Yagishita S, Nakasu Y.	2011	no	not pertinent
1047		Disorders of consciousness AND fMRI	Clinical and MRI characteristics of acute encephalopathy in congenital adrenal hyperplasia.	Lee S, Sanefuji M, Watanabe K, Uematsu A, Torisu H, Baba H, Kira R, Takada Y, Ishizaki Y, Toyoshima M, Aragaki F, Hata D, Hara T.	2011	no	not pertinent
1048		Disorders of consciousness AND fMRI	A case of age-related Epstein-Barr virus-associated B-cell lymphoproliferative disorder which presented with encephalitis-like images].	Noda Y, Ohtsuka Y, Yasui N, Sekiguchi K, Kawakami A, Nakamura S, Kanda F, Toda T.	2011	no	not pertinent
1049		Disorders of consciousness AND fMRI	Encephalitis associated with positive anti-GluR antibodies showing abnormal appearance in basal ganglia, pulvinar and gray matter on MRI--case report].	Toshio S, Saito T, Takahashi Y, Kokunai Y, Fujimura H.	2011	no	not pertinent
1050		Disorders of consciousness AND fMRI	A patient with altered consciousness and spastic quadriplegia.	Seok HY, Youn SW, Jung KY.	2011	no	no task fMRI
1051		Disorders of consciousness AND fMRI	Transient perceptual neglect: visual working memory load affects conscious object processing.	Emrich SM, Burianová H, Ferber S.	2011	no	not pertinent
1052		Disorders of consciousness AND fMRI	Status epilepticus in a patient with sickle cell disease].	Aguirre-Bermeo H, Millón J, Martínez-Domeño A, Marruecos-Sant L.	2011	no	not pertinent
1053		Disorders of consciousness AND fMRI	Central nervous system tuberculosis in adult patients].	Lakatos B, Prinz G, Sárvári C, Kamotsay K, Molnár P, Abrahám A, Budai J.	2011	no	not pertinent
1054		Disorders of consciousness AND fMRI	Reversible cerebral vasoconstriction syndrome with limb myoclonus following intravenous administration of methylergometrine.	Ishibashi T, Ishibashi S, Uchida T, Nakazawa K, Makita K.	2011	no	not pertinent
1055		Disorders of consciousness AND fMRI	Muscarinic receptor occupancy and cognitive impairment: a PET study with [11C](+)3-MPB and scopolamine in conscious monkeys.	Yamamoto S, Nishiyama S, Kawamata M, Ohba H, Wakuda T, Takei N, Tsukada H, Domino EF.	2011	no	animal study
1056		Disorders of consciousness AND fMRI	Differential diagnosis for diseases similar to acute encephalitis/encephalopathy].	Matsushige T, Ichiyama T.	2011	no	not pertinent
1057		Disorders of consciousness AND fMRI	Patient with posterior reversible encephalopathy syndrome with prolonged disturbance of consciousness and convulsion after cerebral aneurysm surgery].	Ueda K, Hoshi T, Yorozu S, Okazaki J, Motomura Y, Masumoto T, Tsubokawa T, Tanaka M.	2011	no	not pertinent
1058		Disorders of consciousness AND fMRI	Pituitary apoplexy. A review].	Serramito-García R, García-Allut A, Arcos-Algaba AN, Castro-Bouzas D, Santín-Amo JM, Gelabert-González M.	2011	no	not pertinent
1059		Disorders of consciousness AND fMRI	Aggressive cutaneous vasculitis in a patient with chronic lymphatic leukemia following granulocyte colony stimulating factor injection: a case report.	El Husseiny NM, Mattar MM.	2011	no	not pertinent
1060		Disorders of consciousness AND fMRI	A case of SLE presenting stroke-like symptoms.	Ishitsuka K, Ago T, Fukuda K, Fukushima Y, Gotoh S, Yubi T, Kamouchi M, Kitazono T.	2011	no	not pertinent
1061		Disorders of consciousness AND fMRI	Source imaging of QEEG as a method to detect awareness in a person in vegetative state.	John ER, Halper JP, Lowe RS, Merkin H, Defina P, Prichep LS.	2011	no	other technique
1062		Disorders of consciousness AND fMRI	A case of "borrowed identity syndrome" after severe traumatic brain injury.	Pachalska M, MacQueen BD, Kaczmarek BL, Wilk-Franczuk M, Herman-Sucharska I.	2011	no	not pertinent
1063		Disorders of consciousness AND fMRI	Acute/subacute cerebral infarction (ASCI) in HIV-negative adults with cryptococcal meningoencephalitis (CM): a MRI-based follow-up study and a clinical comparison to HIV-negative CM adults without ASCI.	Chen SF, Lu CH, Lui CC, Huang CR, Chuang YC, Tan TY, Tsai NW, Chang CC, Tsai WC, Chang WN.	2011	no	not pertinent
1064		Disorders of consciousness AND fMRI	Kearns-Sayre syndrome presenting as somatomedin C deficiency and complete heart block.	Ergül Y, Nişli K, Saygılı A, Dindar A.	2010	no	not pertinent
1065		Disorders of consciousness AND fMRI	Seizures and stupor during intravenous mannose therapy in a patient with CDG syndrome type 1b (MPI-CDG).	Schroeder AS, Kappler M, Bonfert M, Borggraefe I, Schoen C, Reiter K.	2010	no	not pertinent
1066		Disorders of consciousness AND fMRI	Bickerstaff's brainstem encephalitis complicating Salmonella Paratyphi A infection.	Sheng B, Ho WS, Lau KK, Lui DC, Lam BH, Chan EY.	2011	no	not pertinent
1067		Disorders of consciousness AND fMRI	Epilepsia partialis continua as a manifestation of dengue encephalitis.	Verma R, Varatharaj A.	2011	no	not pertinent
1068		Disorders of consciousness AND fMRI	Star fruit intoxication in a patient with moderate renal insufficiency presents as a posterior reversible encephalopathy syndrome.	Chen SH, Tsai MH, Tseng YL, Tseng YL, Lui CC, Chuang YC.	2010	no	not pertinent
1069		Disorders of consciousness AND fMRI	Neuropsychological profile of bilateral paramedian infarctions: three cases.	Jodar M, Martos P, Fernández S, Canovas D, Rovira A.	2011	no	not pertinent
1070		Disorders of consciousness AND fMRI	Difficulties in diagnosis of solitary and sporadic epileptic seizures.	Kollar B, Klobucnikova K, Fecikova A, Borovska J.	2010	no	not pertinent
1071		Disorders of consciousness AND fMRI	Osmotic myelinolysis with malignant cerebellar edema occurring after DDAVP-induced hyponatremia in a child.	Ranger A, Szymczak A, Levin S, Salvadori M, Fraser DD.	2010	no	not pertinent
1072		Disorders of consciousness AND fMRI	Repeated vertebrobasilar thromboembolism in a patient with severe upper cervical instability because of rheumatoid arthritis.	Oshima K, Sakaura H, Iwasaki M, Nakura A, Fujii R, Yoshikawa H.	2011	no	not pertinent
1073		Disorders of consciousness AND fMRI	An unusual presentation of cortical venous thrombosis and its association with typical antipsychotics.	Andole SN.	2011	no	not pertinent
1074		Disorders of consciousness AND fMRI	Alien hand syndrome: neural correlates of movements without conscious will.	Schaefer M, Heinze HJ, Galazky I.	2010	no	not pertinent
1075		Disorders of consciousness AND fMRI	Acute encephalitis].	García-Moncó JC	2010	no	not pertinent
1076		Disorders of consciousness AND fMRI	A recalcitrant case of encephalitis with voltage-gated potassium channel antibodies].	Fujimori J, Endo M, Irino S, Shiga Y, Shiraishi H, Motomura M, Tanno T, Hisanaga K, Itoyama Y.	2010	no	not pertinent
1077		Disorders of consciousness AND fMRI	Can functional imaging assess consciousness in noncommunicative patients?	Goldman S.	2010	no	Commentary
1078		Disorders of consciousness AND fMRI	Intraventricular dysembryoplastic neuroepithelial tumor in a pediatric patient: is it the most common extracortical location for DNT?	Yuan J, Sharma N, Choudhri H, Figueroa R, Sharma S.	2010	no	not pertinent
1079		Disorders of consciousness AND fMRI	Anti-inflammatory treatment for post-diarrhoeal haemolytic–uraemic syndrome with central nervous system involvement.	Tsuruga K, Oki E, Yashiro T, Fujita H, Shinagawa T, Ito E, Tanaka H.	2010	no	not pertinent
1080		Disorders of consciousness AND fMRI	Supratentorial deep-seated bacterial brain abscess in adults: clinical characteristics and therapeutic outcomes.	Chang YT, Lu CH, Chuang MJ, Huang CR, Chuang YC, Tsai NW, Chen SF, Chang CC, Chang WN.	2010	no	not pertinent
1081		Disorders of consciousness AND fMRI	Effect of early correction of energy and free-radical homeostasis on the clinical-morphological presentation of cerebral infarction].	Rumiantseva SA, Fedin AI, Bolevich SB, Silina EV, Vasil'ev IuD, Men'shova NI, Iliukhina OA, Goluzova IuN.	2010	no	not pertinent
1082		Disorders of consciousness AND fMRI	ilateral basal ganglia lesions in a hemodialysis patient.	Wang SM, Hsieh CL, Huang CC, Liu JH.	2010	no	not pertinent
1083		Disorders of consciousness AND fMRI	Right orbitofrontal cortex mediates conscious olfactory perception.	Li W, Lopez L, Osher J, Howard JD, Parrish TB, Gottfried JA.	2010	no	not pertinent
1084		Disorders of consciousness AND fMRI	Usefulness of various MRI sequences in the diagnosis of viral encephalitis.	Misra UK, Kalita J, Phadke RV, Wadwekar V, Boruah DK, Srivastava A, Maurya PK, Bhattacharyya A.	2010	no	not pertinent
1085		Disorders of consciousness AND fMRI	Clinical presentation suggesting Bickerstaff encephalitis and intracranial hypertension].	Battaglia F, Franques J, Somma-Mauvais H, Roche PH.	2011	no	not pertinent
1086		Disorders of consciousness AND fMRI	Acute nonparaneoplastic limbic encephalitis in childhood: a case series in Japan.	Sakuma H, Sugai K, Sasaki M.	2010	no	not pertinent
1087		Disorders of consciousness AND fMRI	Progressive Stroke-Like Symptoms in a Patient with Sporadic Creutzfeldt-Jakob Disease.	Lyytinen J, Sairanen T, Valanne L, Salmi T, Paetau A, Pekkonen E.	2010	no	not pertinent
1088		Disorders of consciousness AND fMRI	Reversible posterior leukoencephalopathy or brain tumor--case report].	Ribarić B, Milat D, Gadze ZP, Franjić J, Petravić D.	2010	no	not pertinent
1089		Disorders of consciousness AND fMRI	Illusory own body perceptions: case reports and relevance for bodily self-consciousness.	Heydrich L, Dieguez S, Grunwald T, Seeck M, Blanke O.	2010	no	not pertinent
1090		Disorders of consciousness AND fMRI	Segmental cerebral vasoconstriction: successful treatment of secondary cerebral ischaemia with intravenous prostacyclin.	Grände PO, Lundgren A, Bjartmarz H, Cronqvist M.	2010	no	not pertinent
1091		Disorders of consciousness AND fMRI	Hypoglycemia-occipital syndrome: a specific neurologic syndrome following neonatal hypoglycemia?	Karimzadeh P, Tabarestani S, Ghofrani M.	2011	no	not pertinent
1092		Disorders of consciousness AND fMRI	Posterior reversible encephalopathy syndrome in chronic alcoholism with acute psychiatric symptoms.	Kimura R, Yanagida M, Kugo A, Taguchi S, Matsunaga H.	2010	no	not pertinent
1093		Disorders of consciousness AND fMRI	Reversible posterior leukoencephalopathy syndrome in a patient with severe uremic encephalopathy.	Tatsumoto N, Fujisaki K, Nagae H, Ono-Fujisaki A, Kura-Nakamura N, Taniguchi M, Masutani K, Tsuruya K, Iida M.	2010	no	not pertinent
1094		Disorders of consciousness AND fMRI	Bilateral paramedian thalamic artery infarcts: report of 10 cases.	Jiménez Caballero PE.	2010	no	not pertinent
1095		Disorders of consciousness AND fMRI	Simultaneous EEG, fMRI, and behavior in typical childhood absence seizures.	Berman R, Negishi M, Vestal M, Spann M, Chung MH, Bai X, Purcaro M, Motelow JE, Danielson N, Dix-Cooper L, Enev M, Novotny EJ, Constable RT, Blumenfeld H.	2010	no	not pertinent
1096		Disorders of consciousness AND fMRI	Jugular foramen schwannoma presenting with glossopharyngeal neuralgia syncope syndrome.	Saman Y, Whitehead D, Gleeson M.	2010	no	not pertinent
1097		Disorders of consciousness AND fMRI	Primary cerebral vasculitis in children].	Pradsgaard DØ, Stausbøl-Grøn B, Østergaard JR, Herlin T.	2010	no	not pertinent
1098		Disorders of consciousness AND fMRI	Herniation to foramen magnum in the course of cerebellitis in a 4-year-old boy, as shown by CT and MRI - case report.	Wagel J, Gruszka J, Szewczyk P, Guziński M, Sąsiadek M.	2010	no	not pertinent
1099		Disorders of consciousness AND fMRI	Encephalitis due to antibodies against the NMDA receptor. A case report of a female patient with no associated tumour and a literature review].	Herrero-Velázquez S, Luis Guerrero-Peral A, Gámez-Leyva G, Fernández-Buey MN, Conde A, Rodríguez M, Rojo-Martínez E, Pascual J, Fernández-Herranz MR, Dalmau-Obrador J.	2010	no	not pertinent
1100		Disorders of consciousness AND fMRI	Clinical and radiological features of rotavirus cerebellitis.	Takanashi J, Miyamoto T, Ando N, Kubota T, Oka M, Kato Z, Hamano S, Hirabayashi S, Kikuchi M, Barkovich AJ.	2010	no	not pertinent
1101		Disorders of consciousness AND fMRI	Prothrombin G20210A mutation, hypogonadotropic hypogonadism, and generalized vitiligo-related ischemic stroke in a young adult.	Varoglu AO, Kocatürk I, Tatar A.	2010	no	not pertinent
1102		Disorders of consciousness AND fMRI	Acute neurological involvement in diarrhea-associated hemolytic uremic syndrome.	Nathanson S, Kwon T, Elmaleh M, Charbit M, Launay EA, Harambat J, Brun M, Ranchin B, Bandin F, Cloarec S, Bourdat-Michel G, Piètrement C, Champion G, Ulinski T, Deschênes G	2010	no	not pertinent
1103		Disorders of consciousness AND fMRI	Speech impairment predisposes to cognitive deterioration in hepatic encephalopathy].	Meparidze MM, Kodua TE, Lashkhi KS.	2010	no	not pertinent
1104		Disorders of consciousness AND fMRI	Hypertension and atrial fibrillation: evidence of progressive atrial remodeling with electrostructural correlate in a conscious chronically instrumented ovine model.	Lau DH, Mackenzie L, Kelly DJ, Psaltis PJ, Brooks AG, Worthington M, Rajendram A, Kelly DR, Zhang Y, Kuklik P, Nelson AJ, Wong CX, Worthley SG, Rao M, Faull RJ, Edwards J, Saint DA, Sanders P.	2010	no	not pertinent
1105		Disorders of consciousness AND fMRI	Two patients with acute rotavirus encephalitis associated with cerebellar signs and symptoms.	Kobayashi S, Negishi Y, Ando N, Ito T, Nakano M, Togari H, Wakuda M, Taniguchi K.	2010	no	not pertinent
1106		Disorders of consciousness AND fMRI	Transient axial hypotonia and alteration of consciousness in an infant with Chiari I malformation.	Fishman O, Sogawa Y, Moshé SL.	2010	no	not pertinent
1107		Disorders of consciousness AND fMRI	Moyamoya disease presenting with an acute confusional state in an elderly patient.	Nakanishi M, Kaito M, Gondo Y, Takada H, Matsui M, Hirose G.	2010	no	not pertinent
1108		Disorders of consciousness AND fMRI	Unravelling the mystery of pain, suffering, and relief with brain imaging.	Lee MC, Tracey I.	2010	no	not pertinent
1109		Disorders of consciousness AND fMRI	Headache and hypertension. Myth and evidence].	Liman T, Siebert E, Endres M.	2010	no	not pertinent
1110		Disorders of consciousness AND fMRI	Altered mental status in HIV-infected patients.	Ho EL, Jay CA.	2010	no	not pertinent
1111		Disorders of consciousness AND fMRI	Autopsy case of dural thickening caused by widespread dural vein thrombosis associated with disseminated bone marrow carcinomatosis].	Maruta K, Wakimoto J, Sonoda Y, Uchida Y, Umehara F, Fukunaga H.	2010	no	not pertinent
1112		Disorders of consciousness AND fMRI	Toxic leukoencephalopathy following fludarabine-associated hematopoietic cell transplantation.	Beitinjaneh A, McKinney AM, Cao Q, Weisdorf DJ.	2010	no	not pertinent
1113		Disorders of consciousness AND fMRI	Counterbalancing risks and gains from extended resections in malignant glioma surgery: a supplemental analysis from the randomized 5-aminolevulinic acid glioma resection study. Clinical article.	Stummer W, Tonn JC, Mehdorn HM, Nestler U, Franz K, Goetz C, Bink A, Pichlmeier U; ALA-Glioma Study Group.	2010	no	not pertinent
1114		Disorders of consciousness AND fMRI	Myelinolysis or late-onset imbalance in dialysis].	Quiñones Ortiz L, Suárez Laurés A, Pérez Carvajal AJ, Pobes A.	2010	no	not pertinent
1115		Disorders of consciousness AND fMRI	Descriptive study of acute disseminated encephalomyelitis and evaluation of functional outcome predictors.	Panicker JN, Nagaraja D, Kovoor JM, Subbakrishna DK.	2010	no	not pertinent
1116		Disorders of consciousness AND fMRI	Steroid treatment of posttraumatic anosmia.	Jiang RS, Wu SH, Liang KL, Shiao JY, Hsin CH, Su MC.	2010	no	not pertinent
1117		Disorders of consciousness AND fMRI	Sleep-related screaming as a manifestation of frontal lobe epilepsy in a 8 year-old girl: case report with diagnostic polysomnographic and neuroradiological findings.	Yeh SB, Schenck CH.	2009	no	not pertinent
1118		Disorders of consciousness AND fMRI	Pharmacological magnetic resonance imaging of muscarinic acetylcholine receptor activation in rat brain.	Hoff EI, van Oostenbrugge RJ, Otte WM, van der Marel K, Steinbusch HW, Dijkhuizen RM.	2010	no	not pertinent
1119		Disorders of consciousness AND fMRI	Cortical blindness secondary to carbon monoxide poisoning].	Mounach J, Zerhouni A, Satté A, Boulahri T, Bourazza A, Hsaini Y, Ouhabi H, Bouia Y.	2010	no	not pertinent
1120		Disorders of consciousness AND fMRI	Cerebral infratentorial large B-cell lymphoma presenting as Parkinsonism.	Lin CM, Hong K.	2010	no	not pertinent
1121		Disorders of consciousness AND fMRI	A case of immune-mediated encephalopathy showing refractory epilepsy and extensive brain MRI lesions associated with anti-glutamic acid decarboxylase antibody].	Kobayakawa Y, Tateishi T, Kawamura N, Doi H, Ohyagi Y, Kira J.	2010	no	not pertinent
1122		Disorders of consciousness AND fMRI	Midbrain and spinal cord magnetic resonance imaging (MRI) changes in poliomyelitis.	Choudhary A, Sharma S, Sankhyan N, Gulati S, Kalra V, Banerjee B, Kumar A	2010	no	not pertinent
1123		Disorders of consciousness AND fMRI	Intracranial transthecal subarachnoid fat emboli and subarachnoid haemorrhage arising from a sacral fracture and dural tear.	Woo JK, Malfair D, Vertinsky T, Heran MK, Graeb D.	2010	no	not pertinent
1124		Disorders of consciousness AND fMRI	Solitary cystic cerebral metastasis from transitional cell carcinoma of the bladder.	Zigouris A, Pahatouridis D, Mihos E, Alexiou GA, Nesseris J, Zikou AK, Argyropoulou MI, Goussia A, Voulgaris S.	2009	no	not pertinent
1125		Disorders of consciousness AND fMRI	Anti-NMDA-receptor encephalitis. An interdisciplinary clinical picture].	Prüss H, Dalmau J, Arolt V, Wandinger KP.	2010	no	not pertinent
1126		Disorders of consciousness AND fMRI	Adult male with altered mental status and new-onset seizures. Posterior reversible leukoencephalopathy.	Solomon DM, Saccio M, Savarese K, Hahn B.	2010	no	not pertinent
1127		Disorders of consciousness AND fMRI	Headache in Cerebral Venous Thrombosis: incidence, pattern and location in 200 consecutive patients.	Wasay M, Kojan S, Dai AI, Bobustuc G, Sheikh Z.	2010	no	not pertinent
1128		Disorders of consciousness AND fMRI	Anti-N-methyl-D-aspartate-receptor encephalitis in a four-year-old girl.	Biancheri R, Pessagno A, Baglietto MG, Irani SR, Rossi A, Giribaldi G, Badenier MM, Vincent A, Veneselli E.	2010	no	not pertinent
1129		Disorders of consciousness AND fMRI	Vernet's syndrome caused by large mycotic aneurysm of the extracranial internal carotid artery after acute otitis media--case report.	Amano M, Ishikawa E, Kujiraoka Y, Watanabe S, Ashizawa K, Oguni E, Saito A, Nakai Y, Ikeda H, Abe T, Uekusa Y, Matsumura A.	2010	no	not pertinent
1130		Disorders of consciousness AND fMRI	A three-year-old boy with X-linked adrenoleukodystrophy and congenital pulmonary adenomatoid malformation: a case report.	Abdulhamid I, Saadeh S, Cakan N.	2009	no	not pertinent
1131		Disorders of consciousness AND fMRI	Bilateral vision, hearing impairment, and decreased level of consciousness in a patient hospitalized for new-onset seizure.	Tekle W, Song S, Burger K, Deshmukh V.	2009	no	not pertinent
1132		Disorders of consciousness AND fMRI	A case of acute encephalitis with refractory, repetitive partial seizures requiring a high concentration of isoflurane to suppress the seizures and showing abnormal findings in the bilateral thalamus on MRI during the convalescent period].	Shiraga H.	2010	no	not pertinent
1133		Disorders of consciousness AND fMRI	Moyamoya disease in which pentazocine treatment caused cerebral infarction.	Matsuoka Y, Hashizume M.	2010	no	not pertinent
1134		Disorders of consciousness AND fMRI	Clinical features and management of five patients with supratentorial subependymoma.	Fujisawa H, Hasegawa M, Ueno M.	2010	no	not pertinent
1135		Disorders of consciousness AND fMRI	An acute severe heat stroke patient showing abnormal diffuse high intensity of the cerebellar cortex in diffusion weighted image: a case report].	Fujioka Y, Yasui K, Hasegawa Y, Takahashi A, Sobue G.	2009	no	not pertinent
1136		Disorders of consciousness AND fMRI	Clinical and therapeutic heterogeneity of cerebral venous thrombosis: a description of a series of 20 cases].	Flores-Barragán JM, Hernández-González A, Gallardo-Alcañiz MJ, del Real-Francia MA, Vaamonde-Gamo J.	2009	no	not pertinent
1137		Disorders of consciousness AND fMRI	Moyamoya disease in a girl with Down syndrome. Report of one case].	Hernández Ch M, Huete L I, Concha G MJ, Méndez C JI, Sánchez D N, Cuéllar G MC, Retamal R E, Mesa L T.	2009	no	not pertinent
1138		Disorders of consciousness AND fMRI	Secondary adrenal insufficiency and primary antiphospholipid syndrome.	Alfadhli EM.	2009	no	not pertinent
1139		Disorders of consciousness AND fMRI	Seizure and pneumonia in an elderly patient with systemic lupus erythematosus.	Yamaya M, Yoshida M, Yamasaki M, Kubo H, Furukawa K, Arai H.	2009	no	not pertinent
1140		Disorders of consciousness AND fMRI	Prevalence and impact of diffuse axonal injury in patients with moderate and severe head injury: a cohort study of early magnetic resonance imaging findings and 1-year outcome.	Skandsen T, Kvistad KA, Solheim O, Strand IH, Folvik M, Vik A.	2010	no	no fMRI tasks
1141		Disorders of consciousness AND fMRI	Multiple symptoms of higher brain dysfunction caused by Marchiafava-Bignami disease in a patient with dermatomyositis.	Furukawa K, Maeshima E, Maeshima S, Ichinose M.	2011	no	not pertinent
1142		Disorders of consciousness AND fMRI	Clinical manifestations, diagnostic criteria and therapy of Hashimoto's encephalopathy: report of two cases.	Mijajlovic M, Mirkovic M, Dackovic J, Zidverc-Trajkovic J, Sternic N.	2010	no	not pertinent
1143		Disorders of consciousness AND fMRI	Neuroimaging findings in pediatric Wernicke encephalopathy: a review.	Zuccoli G, Siddiqui N, Bailey A, Bartoletti SC.	2010	no	not pertinent
1144		Disorders of consciousness AND fMRI	Cortical deactivation induced by subcortical network dysfunction in limbic seizures.	Englot DJ, Modi B, Mishra AM, DeSalvo M, Hyder F, Blumenfeld H.	2009	no	not pertinent
1145		Disorders of consciousness AND fMRI	Clustered subclinical seizures in a patient with acute encephalopathy with biphasic seizures and late reduced diffusion.	Komatsu M, Okumura A, Matsui K, Kitamura T, Sato T, Shimizu T, Watanabe K.	2010	no	not pertinent
1146		Disorders of consciousness AND fMRI	Reaching across the abyss: recent advances in functional magnetic resonance imaging and their potential relevance to disorders of consciousness.	Soddu A, Boly M, Nir Y, Noirhomme Q, Vanhaudenhuyse A, Demertzi A, Arzi A, Ovadia S, Stanziano M, Papa M, Laureys S, Malach R	2009	no	review
1147	58	Vegetative state AND PET	Perception of pain in the minimally conscious state with PET activation: an observational study.	Boly M, Faymonville ME, Schnakers C, Peigneux P, Lambermont B, Phillips C, Lancellotti P, Luxen A, Lamy M, Moonen G, Maquet P, Laureys S.	2008	yes		Y	Y	Y	Y	Y	Y	N	EXCLUDED
1148		Disorders of consciousness AND fMRI	Consciousness and epilepsy: why are complex-partial seizures complex?	Englot DJ, Blumenfeld H.	2009	no	not pertinent
1149		Disorders of consciousness AND fMRI	Waking up the brain: a case study of stimulation-induced wakeful unawareness during anaesthesia.	Moll CK, Sharott A, Hamel W, Münchau A, Buhmann C, Hidding U, Zittel S, Westphal M, Müller D, Engel AK.	2009	no	other technique
1150		Disorders of consciousness AND fMRI	Pituitary apoplexy: evaluation, management, and prognosis.	Murad-Kejbou S, Eggenberger E.	2009	no	not pertinent
1151		Disorders of consciousness AND fMRI	Case of Wernicke's encephalopathy and subacute combined degeneration of the spinal cord due to vitamin deficiency showing changes in the bilateral corpus striatum and cardiac arrest due to beriberi heart disease].	Ishiko T, Taguchi T, Takeguchi M, Saito H, Nanri K.	2009	no	not pertinent
1152		Disorders of consciousness AND fMRI	Brain abscess due to Listeria monocytogenes in adults: six cases and review of the literature].	Moragas M, Martínez-Yélamos S, Murillo O, Fernández-Viladrich P.	2010	no	not pertinent
1153		Disorders of consciousness AND fMRI	Central tumor necrosis of a large meningioma following acute anemia caused by hysterectomy.	Kano T, Kobayashi M, Yoshida K, Kawase T.	2009	no	not pertinent
1154		Disorders of consciousness AND fMRI	Evaluation of nine children with reversible posterior encephalopathy syndrome.	Incecik F, Hergüner MO, Altunbasak S, Erbey F, Leblebisatan G.	2009	no	not pertinent
1155		Disorders of consciousness AND fMRI	Teaching NeuroImages: Reversible bilateral thalamic lesions in vein of Galen thrombosis.	Jee RC, Lin SH.	2009	no	not pertinent
1156		Disorders of consciousness AND fMRI	Diffusion-weighted imaging in preclinical Leigh syndrome.	Kumakura A, Asada J, Okumura R, Fujisawa I, Hata D.	2009	no	DWI
1157		Disorders of consciousness AND fMRI	Complex partial status epilepticus revealing anti-NMDA receptor encephalitis.	Bayreuther C, Bourg V, Dellamonica J, Borg M, Bernardin G, Thomas P.	2009	no	not pertinent
1158		Disorders of consciousness AND fMRI	Acute vision loss after intravitreal injection of bevacizumab (avastin) associated with ocular ischemic syndrome.	Huang ZL, Lin KH, Lee YC, Sheu MM, Tsai RK.	2010	no	not pertinent
1159		Disorders of consciousness AND fMRI	Reactivation and centripetal spread of herpes simplex virus complicating acoustic neuroma resection.	Jalloh I, Guilfoyle MR, Lloyd SK, Macfarlane R, Smith C.	2009	no	not pertinent
1160		Disorders of consciousness AND fMRI	A trident in the brain, central pontine myelinolysis.	Biotti D, Durupt D.	2009	no	not pertinent
1161		Disorders of consciousness AND fMRI	Factors predictive of abnormal results for computed tomography of the head in horses affected by neurologic disorders: 57 cases (2001-2007).	Sogaro-Robinson C, Lacombe VA, Reed SM, Balkrishnan R.	2009	no	animal study
1162		Disorders of consciousness AND fMRI	Etiological, clinical and imaging characters of reversible posterior encephalopathy syndrome].	Hao HL, Liu XQ, Huang Y, Cui LY, Zhang ZZ, Shen H, Ni J, Li ML, Chen L, Peng B.	2009	no	not pertinent
1163		Disorders of consciousness AND fMRI	Childhood stroke in Eastern Province, KSA: pattern, risk factors, diagnosis and outcome.	Emam AT, Ali AM, Babikr MA.	2009	no	not pertinent
1164		Disorders of consciousness AND fMRI	Concurrent occipital bone malformation and atlantoaxial subluxation in a neonatal harbor seal (Phoca vitulina).	Dennison SE, Forrest LJ, Fleetwood ML, Gulland FM.	2009	no	not pertinent
1165		Disorders of consciousness AND fMRI	Intracranial and intraspinal hemorrhage following spinal anesthesia.	Rocchi R, Lombardi C, Marradi I, Di Paolo M, Cerase A.	2009	no	not pertinent
1166		Disorders of consciousness AND fMRI	Acute encephalopathy with biphasic seizures and late reduced diffusion associated with hemophagocytic syndrome.	Tadokoro R, Okumura A, Nakazawa T, Hara S, Yamakawa Y, Kamata A, Kinoshita K, Obinata K, Shimizu T.	2009	no	not pertinent
1167		Disorders of consciousness AND fMRI	Decoupling of the brain's default mode network during deep sleep.	Horovitz SG, Braun AR, Carr WS, Picchioni D, Balkin TJ, Fukunaga M, Duyn JH.	2009	no	not pertinent
1168		Disorders of consciousness AND fMRI	Recurrent coital headache associated with an unruptured carotid saccular aneurysm.	Uterga JM, de Garay MA, de Luna IO, Uribarri JB.	2009	no	not pertinent
1169		Disorders of consciousness AND fMRI	A case of idiopathic hypereosinophilic syndrome with leptomeningeal dissemination and intraventricular mass lesion: an autopsy report.	Kanamori M, Suzuki H, Sato I, Ohyama K, Tezuka F, Katakura R.	2009	no	not pertinent
1170		Disorders of consciousness AND fMRI	Transient mutism and pathologic laughter in the course of cerebellitis.	Dimova PS, Bojinova VS, Milanov IG.	2009	no	not pertinent
1171		Disorders of consciousness AND fMRI	Clinical Reasoning: a 52-year-old man with spells of altered consciousness and severe headaches.	Burrus TM, Burns JD, Huston J 3rd, Lanzino G, Rabinstein AA, Uhm JH.	2009	no	structural MRI
1172		Disorders of consciousness AND fMRI	Negative motor seizure arising from the negative motor area: is it ictal apraxia?	Ikeda A, Hirasawa K, Kinoshita M, Hitomi T, Matsumoto R, Mitsueda T, Taki JY, Inouch M, Mikuni N, Hori T, Fukuyama H, Hashimoto N, Shibasaki H, Takahashi R.	2009	no	not pertinent
1173		Disorders of consciousness AND fMRI	Double step paraneoplastic brainstem encephalitis: a clinicopathological study.	Vigliani MC, Novero D, Cerrato P, Daniele D, Crasto S, Berardino M, Mutani R.	2009	no	not pertinent
1174		Disorders of consciousness AND fMRI	Recurrent posterior reversible encephalopathy syndrome in mitochondrial disorder.	Finsterer J, Stöllberger C, Ostermann E, Zuntner G, Huber J, Tscherney R.	2009	no	not pertinent
1175		Disorders of consciousness AND fMRI	Pineal metastasis from breast cancer.	Kraker J, Maulucci C, Peng HQ, Reich SG.	2009	no	not pertinent
1176		Disorders of consciousness AND fMRI	Hypertension and white matter lesions are independently associated with apathetic behavior in healthy elderly subjects: the Sefuri brain MRI study.	Yao H, Takashima Y, Mori T, Uchino A, Hashimoto M, Yuzuriha T, Miwa Y, Sasaguri T.	2009	no	not pertinent
1177		Disorders of consciousness AND fMRI	Rheumatoid leptomeningitis: rare complication of rheumatoid arthritis.	Koide R, Isoo A, Ishii K, Uruha A, Bandoh M.	2009	no	not pertinent
1178		Disorders of consciousness AND fMRI	Recurrent syncope episodes in a 33-year-old male patient: case report and review of literature.	Del Rio-Santiago V, Vicenty-Rivera SI, Judge D, Ortiz-Muñoz L.	2008	no	not pertinent
1179		Disorders of consciousness AND fMRI	Brain tuberculomas: six cases].	Battikh R, Yedeas M, Labidi J, Ben Abdelhafidh N, Zaouali J, Sellami A, Mrissa R, Azzouz O, Louzir B, Ben Moussa M, Ben Abdallah N, Othmani S.	2009	no	not pertinent
1180		Disorders of consciousness AND fMRI	Successful treatment of acute autoimmune limbic encephalitis with negative VGKC and NMDAR antibodies.	Modoni A, Masciullo M, Spinelli P, Marra C, Tartaglione T, Andreetta F, Tonali P, Silvestri G.	2009	no	not pertinent
1181		Disorders of consciousness AND fMRI	Reversible cytotoxic brain edema and facial weakness in uremic encephalopathy.	Prüss H, Siebert E, Masuhr F.	2009	no	not pertinent
1182		Disorders of consciousness AND fMRI	A case of brain infarction and thoracic aortic dissection without chest nor back pain diagnosed by carotid duplex ultrasonography].	Maeda K, Yasaka M, Wakugawa Y, Ogata T, Okada Y.	2009	no	not pertinent
1183		Disorders of consciousness AND fMRI	Two newly proposed infectious encephalitis/encephalopathy syndromes.	Takanashi J.	2009	no	not pertinent
1184		Disorders of consciousness AND fMRI	A case of meningitis emerged as a complication of hidradenitis suppurativa].	Gül HC, Coşkun O, Savaşci U, Ors F, Beşirbellioğlu AB, Eyigün CP.	2009	no	not pertinent
1185		Disorders of consciousness AND fMRI	Neuroleptic malignant syndrome due to risperidone treatment in a child with Joubert syndrome.	Vurucu S, Congologlu A, Altun D, Unay B, Akin R.	2009	no	not pertinent
1186		Disorders of consciousness AND fMRI	Acute encephalitis with refractory, repetitive partial seizures.	Sakuma H.	2009	no	not pertinent
1187		Disorders of consciousness AND fMRI	Acute disseminated encephalomyelitis developed after Mycoplasma pneumoniae infection complicating subclinical measles infection.	Hagiwara H, Sakamoto S, Katsumata T, Katayama Y.	2009	no	not pertinent
1188		Disorders of consciousness AND fMRI	Hemorrhage in brain stem cavernoma presenting with torticollis.	Agrawal A, Cincu R, Joharapurkar SR, Bhake A, Hiwale KM.	2009	no	not pertinent
1189		Disorders of consciousness AND fMRI	Imaging-documented repeated intratumoral hemorrhage in vestibular schwannoma: a case report.	Mandl ES, Vandertop WP, Meijer OW, Peerdeman SM.	2009	no	not pertinent
1190		Disorders of consciousness AND fMRI	Alternating hemiplegia of childhood: early characteristics and evolution of a neurodevelopmental syndrome.	Sweney MT, Silver K, Gerard-Blanluet M, Pedespan JM, Renault F, Arzimanoglou A, Schlesinger-Massart M, Lewelt AJ, Reyna SP, Swoboda KJ.	2009	no	not pertinent
1191		Disorders of consciousness AND fMRI	From amaurosis fugax to asymptomatic bithalamic infarct.	Emond H, Landis T, Perren F.	2009	no	not pertinent
1192		Disorders of consciousness AND fMRI	1H MR spectroscopy of gray and white matter in carbon monoxide poisoning.	Kondziella D, Danielsen ER, Hansen K, Thomsen C, Jansen EC, Arlien-Soeborg P.	2009	no	SPECT
1193		Disorders of consciousness AND fMRI	Posterior reversible encephalopathy syndrome in neuromyelitis optica spectrum disorders.	Magaña SM, Matiello M, Pittock SJ, McKeon A, Lennon VA, Rabinstein AA, Shuster E, Kantarci OH, Lucchinetti CF, Weinshenker BG.	2009	no	not pertinent
1194		Disorders of consciousness AND fMRI	Cerebral malaria].	Ohnishi K.	2009	no	not pertinent
1195		Disorders of consciousness AND fMRI	Cocluster analysis of thalamo-cortical fibre tracts extracted from diffusion tensor MRI.	Lin C, Lu S, Liang X, Hua J, Muzik O.	2008	no	DTI
1196		Disorders of consciousness AND fMRI	A case of hypertensive encephalopathy with prominent brainstem presentation.	Medici E, Arabi S, Sebastianelli M, Pirani O, Giaccaglini E.	2009	no	not pertinent
1197		Disorders of consciousness AND fMRI	Isolated Whipple disease of the brain resembling a tumour.	Frazier JL, Quinones-Hinojosa A.	2009	no	not pertinent
1198		Disorders of consciousness AND fMRI	Case of juvenile myoclonic epilepsy misdiagnosed as simple partial seizure for more than 60 years].	Mizoi Y, Sumita N, Yamamoto T, Komori T, Tamura N, Shimazu K.	2009	no	not pertinent
1199		Disorders of consciousness AND fMRI	Acute encephalitis/encephalopathy associated with transient involuntary movement and limbic dysfunction in the recovery phase].	Maruyama K, Itomi S, Sofue A, Natsume J.	2009	no	not pertinent
1200	59	Vegetative State AND fMRI	Progression from Vegetative to Minimally Conscious State Is Associated with Changes in Brain Neural Response to Passive Tasks: A Longitudinal Single-Case Functional MRI Study.	Tomaiuolo F, Cecchetti L, Gibson RM, Logi F, Owen AM, Malasoma F, Cozza S, Pietrini P, Ricciardi E.	2016	yes		Y	Y	Y	Y	Y	Y	Y	INCLUDED		INCLUDED
1201		Disorders of consciousness AND fMRI	Steroid-responsive edema in CAA-related inflammation.	Daniëls R, Geurts JJ, Bot JC, Schonewille WJ, van Oosten BW.	2009	no	not pertinent
1202		Disorders of consciousness AND fMRI	A case of headache attributed to otitis media chronica cholesteatomatica with cerebral sigmoid sinus thrombosis.	Usuda K, Sakamaki M, Mokuno E, Katayama Y.	2008	no	not pertinent
1203		Disorders of consciousness AND fMRI	Transient loss of consciousness caused by cryptococcal meningitis in an immunocompetent patient: a case report.	Wilbur L, Heyborne R.	2009	no	not task fMRI
1204		Disorders of consciousness AND fMRI	Acute hemorrhagic leukoencephalitis with atypical features.	Catalan M, Naccarato M, Grandi FC, Capozzoli F, Koscica N, Pizzolato G.	2009	no	not pertinent
1205		Disorders of consciousness AND fMRI	Suprasellar hemangioblastoma.	Miyata S, Mikami T, Minamida Y, Akiyama Y, Houkin K.	2008	no	not pertinent
1206		Disorders of consciousness AND fMRI	Skew deviation as the initial manifestation of left paramedian thalamic infarction.	Margolin E, Hanifan D, Berger MK, Ahmad OR, Trobe JD, Gebarski SS.	2009	no	not pertinent
1207		Disorders of consciousness AND fMRI	Rotavirus-associated encephalopathy with a reversible splenial lesion.	Fukuda S, Kishi K, Yasuda K, Sejima H, Yamaguchi S.	2009	no	not pertinent
1208		Disorders of consciousness AND fMRI	Leigh syndrome: clinical and neuroimaging follow-up.	Lee HF, Tsai CR, Chi CS, Lee HJ, Chen CC.	2009	no	not pertinent
1209		Disorders of consciousness AND fMRI	Metronidazole-induced reversible cerebellar lesions and peripheral neuropathy].	Toumi S, Hammouda M, Essid A, Medimagh L, Slamia LB, Laouani-Kechrid C.	2009	no	not pertinent
1210		Disorders of consciousness AND fMRI	Partial status epilepticus related to independent occipital foci in posterior reversible encephalopathy syndrome (PRES).	Rossi R, Saddi MV, Ticca A, Murgia SB.	2008	no	not pertinent
1211		Disorders of consciousness AND fMRI	Symptomatic laughter in a patient with orbitofrontal seizure: A surgical case with intracranial electroencephalographic study: case report.	Umeoka S, Baba K, Mihara T.	2008	no	not pertinent
1212		Disorders of consciousness AND fMRI	Clinical diagnosis of Creutzfeldt-Jakob disease: accuracy based on analysis of autopsy-confirmed cases.	Iwasaki Y, Mimuro M, Yoshida M, Sobue G, Hashizume Y.	2009	no	not pertinent
1213		Disorders of consciousness AND fMRI	Visual awareness, emotion, and gamma band synchronization.	Luo Q, Mitchell D, Cheng X, Mondillo K, Mccaffrey D, Holroyd T, Carver F, Coppola R, Blair J.	2009	no	EEG
1214		Disorders of consciousness AND fMRI	Child with acute disseminated encephalomyelitis (ADEM) initially presenting with psychiatric symptoms].	Omata T, Arai H, Tanabe Y.	2008	no	not pertinent
1215		Disorders of consciousness AND fMRI	Occlusion of all cardinal cerebropetal arteries without causing ischemic stroke.	Latta J, Mrklovský M, Ehler E.	2009	no	not pertinent
1216		Disorders of consciousness AND fMRI	Severe hypoglycemia associated with an illegal sexual enhancement product adulterated with glibenclamide: MR imaging findings.	Lim CC, Gan R, Chan CL, Tan AW, Khoo JJ, Chia SY, Kao SL, Abisheganaden J, Sitoh YY.	2009	no	not pertinent
1217		Disorders of consciousness AND fMRI	Bithalamic infarct: is there an evocative aspect? Radioclinical study].	Monet P, Garcia PY, Saliou G, Spagnolo S, Desblache J, Franc J, Vallée JN, Deramond H, Lehmann P.	2009	no	not pertinent
1218		Disorders of consciousness AND fMRI	Coma: etiology, diagnosis, and treatment].	Adukauskiene D, Budryte B, Karpec D.	2008	no	not a research article
1219		Disorders of consciousness AND fMRI	Motor potentials evoked by navigated transcranial magnetic stimulation in healthy subjects.	Säisänen L, Julkunen P, Niskanen E, Danner N, Hukkanen T, Lohioja T, Nurkkala J, Mervaala E, Karhu J, Könönen M.	2008	no	TMS on healthy subjects
1220		Disorders of consciousness AND fMRI	Effect of topiramate, in combination with lidocaine, and phenobarbital, in acute encephalitis with refractory repetitive partial seizures.	Lin JJ, Lin KL, Wang HS, Hsia SH, Wu CT.	2009	no	not pertinent
1221		Disorders of consciousness AND fMRI	Hemorrhage from cavernous malformations of the brain: definition and reporting standards. Angioma Alliance Scientific Advisory Board.	Al-Shahi Salman R, Berg MJ, Morrison L, Awad IA; Angioma Alliance Scientific Advisory Board.	2008	no	not pertinent
1222		Disorders of consciousness AND fMRI	Acute blindness.	Abboud H, Sabbagh C.	2008	no	not pertinent
1223		Disorders of consciousness AND fMRI	MR imaging findings in 56 patients with Wernicke encephalopathy: nonalcoholics may differ from alcoholics.	Zuccoli G, Santa Cruz D, Bertolini M, Rovira A, Gallucci M, Carollo C, Pipitone N.	2009	no	not pertinent
1224		Disorders of consciousness AND fMRI	Consciousness and hallucinations in schizophrenia: the role of synapse regression.	Bennett A O MR.	2008	no	not pertinent
1225		Disorders of consciousness AND fMRI	A case report of plasmapheresis in the treatment of acute disseminated encephalomyelitis.	Shinozaki K, Oda S, Sadahiro T, Nakamura M, Abe R, Nakamura S, Hattori N, Hirano S, Hattori T, Hirasawa H.	2008	no	not pertinent
1226		Disorders of consciousness AND fMRI	MR imaging findings of medulla oblongata involvement in posterior reversible encephalopathy syndrome secondary to hypertension.	Chen TY, Lee HJ, Wu TC, Tsui YK.	2009	no	not pertinent
1227		Disorders of consciousness AND fMRI	Pontine warning syndrome.	Saposnik G, Noel de Tilly L, Caplan LR.	2008	no	not pertinent
1228		Disorders of consciousness AND fMRI	Hashimoto encephalopathy--a difficult differential diagnosis. A case report of reversible dementia and psychosis].	Nunnemann C, Kratz T.	2008	no	not pertinent
1229		Disorders of consciousness AND fMRI	Acute epidural hematoma with infarction of the right hemisphere in a 5-month-old child: case report with a long-term follow-up and a review of the literature.	Ulrich PT, Fuessler H, Januschek E.	2008	no	not pertinent
1230		Disorders of consciousness AND fMRI	Subarachnoid hemorrhage with cerebral vein thrombosis and aneurysmal disease: a treatment conundrum. A case report.	Davagnanam I, Brew S.	2008	no	not pertinent
1231		Disorders of consciousness AND fMRI	Loss of the sense of self-ownership for perceptions of objects in a case of right inferior temporal, parieto-occipital and precentral hypometabolism.	Zahn R, Talazko J, Ebert D.	2008	no	not pertinent
1232		Disorders of consciousness AND fMRI	Diagnosis and management of Whipple's disease of the brain.	Panegyres PK.	2008	no	not pertinent
1233		Disorders of consciousness AND fMRI	Narcolepsy with cataplexy in the child: clinical evaluation and therapeutical management].	Lecendreux M, Dauvilliers Y, Arnulf I, Franco P.	2008	no	not pertinent
1234		Disorders of consciousness AND fMRI	Star fruit (Averrhoa carambola) toxic encephalopathy].	Signaté A, Olindo S, Chausson N, Cassinoto C, Edimo Nana M, Saint Vil M, Cabre P, Smadja D.	2009	no	not pertinent
1235		Disorders of consciousness AND fMRI	Central pontine and extrapontine myelinolysis in an infant associated with the treatment of craniopharyngioma: case report.	Tsutsumi S, Yasumoto Y, Ito M.	2008	no	not pertinent
1236		Disorders of consciousness AND fMRI	Germinoma presenting with personality and socio-behavioral abnormalities may challenge differential diagnoses].	Hieda S, Fukui T.	2008	no	not pertinent
1237		Disorders of consciousness AND fMRI	Pain and psycho-affective disorders.	Broggi G.	2008	no	not pertinent
1238		Disorders of consciousness AND fMRI	Focal lesions in acute mild traumatic brain injury and neurocognitive outcome: CT versus 3T MRI.	Lee H, Wintermark M, Gean AD, Ghajar J, Manley GT, Mukherjee P.	2008	no	not pertinent
1239		Disorders of consciousness AND fMRI	Multiple intracerebral enhanced lesions strongly suspected to be microsporidiosis. A case report].	Okuyama H, Kanamori M, Watanabe M, Kumabe T, Tominaga T.	2008	no	not pertinent
1240		Disorders of consciousness AND fMRI	Abnormal conscious state and coma in transplant recipients.	van de Beek D, Wijdicks EF.	2008	no	not pertinent
1241		Disorders of consciousness AND fMRI	Altered consciousness associated with brain neoplasms.	Mut M, Shaffrey ME, Schiff D.	2008	no	not pertinent
1242		Disorders of consciousness AND fMRI	Functional neuroimaging of disorders of consciousness.	Coleman MR, Owen AM.	2008	no	not a research article
1243		Disorders of consciousness AND fMRI	A case of posterior reversible encephalopathy during polyarteritis nodosa vasculitis.	Stanzani L, Fusi L, Gomitoni A, Roncoroni M, Villa P, Grampa G.	2008	no	not pertinent
1244		Disorders of consciousness AND fMRI	Prominent and persistent loss of past awareness in amnesia: delusion, impaired consciousnessor coping strategy?	Wilson BA, Kopelman M, Kapur N.	2008	no	not pertinent
1245		Disorders of consciousness AND fMRI	A reversible lesion of the corpus callosum splenium with adult influenza-associated encephalitis/encephalopathy: a case report.	Kimura E, Okamoto S, Uchida Y, Hirahara T, Ikeda T, Hirano T, Uchino M.	2008	no	not pertinent
1246		Disorders of consciousness AND fMRI	Loss of resting interhemispheric functional connectivity after complete section of the corpus callosum.	Johnston JM, Vaishnavi SN, Smyth MD, Zhang D, He BJ, Zempel JM, Shimony JS, Snyder AZ, Raichle ME.	2008	no	not pertinent
1247		Disorders of consciousness AND fMRI	Opisthotonus in neurosyphilis: a case report.	Chauhan VV, Pickens AT 4th.	2011	no	not pertinent
1248		Disorders of consciousness AND fMRI	Intravascular lymphomatosis manifesting clinically as subacute encephalopathy].	Tsuji H, Mochiduki A, Hosaka A, Yoshizawa T, Tamaoka A.	2008	no	not pertinent
1249		Disorders of consciousness AND fMRI	Case report of a patient with Hashimoto's encephalopathy associated with Basedow's diseasemimicking Creutzfeldt-Jakob disease].	Sakurai T, Tanaka Y, Koumura A, Hayashi Y, Kimura A, Hozumi I, Yoneda M, Inuzuka T.	2008	no	not pertinent
1250		Disorders of consciousness AND fMRI	The head nodding syndrome--clinical classification and possible causes.	Winkler AS, Friedrich K, König R, Meindl M, Helbok R, Unterberger I, Gotwald T, Dharsee J, Velicheti S, Kidunda A, Jilek-Aall L, Matuja W, Schmutzhard E.	2008	no	not pertinent
1251		Disorders of consciousness AND fMRI	Colloid cyst: a case study.	Richards J, Ballard N.	2008	no	not pertinent
1252		Disorders of consciousness AND fMRI	Attention to odor modulates thalamocortical connectivity in the human brain.	Plailly J, Howard JD, Gitelman DR, Gottfried JA.	2008	no	not pertinent
1253		Disorders of consciousness AND fMRI	A case of autoimmune thyroid disease presenting posterior reversible encephalopathy syndrome.	Tateishi Y, Iguchi Y, Kimura K, Aoki J, Uemura J, Shibazaki K.	2008	no	not pertinent
1254		Disorders of consciousness AND fMRI	Clinical features and prognosis of cerebral venous thrombosis].	Yang J, Zhou JX, Zhou ZW, Li GL, Yang XS.	2008	no	not pertinent
1255		Disorders of consciousness AND fMRI	Reversible posterior encephalopathy syndrome in systemic lupus erythematosus and lupus nephritis.	Zhang YX, Liu JR, Ding MP, Huang J, Zhang M, Jansen O, Deuschl G, Eschenfelder CC.	2008	no	not pertinent
1256		Disorders of consciousness AND fMRI	Autonoetic consciousness in autobiographical memories after medial temporal lobe resection.	Noulhiane M, Piolino P, Hasboun D, Clemenceau S, Baulac M, Samson S.	2008	no	not pertinent
1257		Disorders of consciousness AND fMRI	Syndrome of inappropriate secretion of anti-diuretic hormone associated with limbic encephalitis due to herpes simplex virus infection--a case report].	Kuriki A, Ishihara K, Satoh H, Sugie M, Kato H, Kawamura M.	2008	no	not pertinent
1258		Disorders of consciousness AND fMRI	Primary brain stem hemorrhage: retrospective study of 25 cases].	Raison JS, Bourbotte G, Baum TP, Pagès M.	2008	no	not pertinent
1259		Disorders of consciousness AND fMRI	Susac's syndrome presenting with consciousness disturbance.	Li Q, Xie P, Qin X.	2008	no	not pertinent
1260		Disorders of consciousness AND fMRI	Diffusion-weighted MRI in early diagnosis of cerebral fat embolism syndrome].	Leiva Salinas C, Poyatos Ruipérez C, González Masegosa A, Ferrer Casanova JM.	2008	no	DWI
1261		Disorders of consciousness AND fMRI	Delayed reversible motor neuronopathy caused by electrical injury.	Fu PK, Hsu HY, Wang PY.	2008	no	not pertinent
1262		Disorders of consciousness AND fMRI	Cushing's triad in pneumococcal meningitis due to brainstem ischemia: early detection by diffusion-weighted MRI.	Haarman EG, Vermeulen RJ, van Furth AM, Verbeke JI, Plötz FB.	2008	no	not pertinent
1263		Disorders of consciousness AND fMRI	Dissociative responses to conscious and non-conscious fear impact underlying brain function in post-traumatic stress disorder.	Felmingham K, Kemp AH, Williams L, Falconer E, Olivieri G, Peduto A, Bryant R.	2008	no	not pertinent
1264		Disorders of consciousness AND fMRI	Neurologic manifestations of pediatric chikungunya infection.	Robin S, Ramful D, Le Seach' F, Jaffar-Bandjee MC, Rigou G, Alessandri JL.	2008	no	not pertinent
1265		Disorders of consciousness AND fMRI	An autopsy case with non-herpetic acute limbic encephalitis (NHALE).	Maki T, Kokubo Y, Nishida S, Suzuki H, Kuzuhara S.	2008	no	not pertinent
1266		Disorders of consciousness AND fMRI	Possible case of peripheral osmotic demyelination syndrome.	Serrano-Castro PJ, Alonso-Verdegay G, López-Martínez G, Arjona-Padillo A, Callejón JR, Olmedo VM, Guardado-Santervás P, Huete-Hurtado A, Olivares-Romero J, Naranjo Fernández C.	2008	no	not pertinent
1267		Disorders of consciousness AND fMRI	Symptomatic acute occlusion of the internal carotid artery: reappraisal of urgent vascular reconstruction based on current stroke imaging.	Weis-Müller BT, Huber R, Spivak-Dats A, Turowski B, Siebler M, Sandmann W.	2008	no	not pertinent
1268		Disorders of consciousness AND fMRI	Bickerstaff's brainstem encephalitis and Fisher syndrome form a continuous spectrum: clinical analysis of 581 cases.	Ito M, Kuwabara S, Odaka M, Misawa S, Koga M, Hirata K, Yuki N.	2008	no	not pertinent
1269		Disorders of consciousness AND fMRI	Acute MRI changes in progressive ischemic stroke.	Kalowska E, Rostrup E, Rosenbaum S, Petersen P, Paulson OB.	2008	no	not pertinent
1270		Disorders of consciousness AND fMRI	The effect of ischemia-related leukoaraiosis on the conscious disturbance after stroke].	Fang YN, Zhang AW, Li H, Ren L, Li XL.	2008	no	not pertinent
1271		Disorders of consciousness AND fMRI	Marchiafava-Bignami disease in Uruguay].	Vázquez C, Salamano R, Legnani C, Cardinal P.	2008	no	not pertinent
1272		Disorders of consciousness AND fMRI	Thrombosis of the vein of Galen: a case report.	Hsieh SW, Huang P, Lin HF, Lin WC, Hsu CY.	2007	no	not pertinent
1273		Disorders of consciousness AND fMRI	Subacute encephalopathy: clinical features, laboratory data, neuroimaging, and outcomes.	Okumura A, Kidokoro H, Itomi K, Maruyama K, Kubota T, Kondo Y, Itomi S, Uemura N, Natsume J, Watanabe K, Morishima T.	2008	no	not pertinent
1274		Disorders of consciousness AND fMRI	Progressive cerebral vascular degeneration with mitochondrial encephalopathy.	Longo N, Schrijver I, Vogel H, Pique LM, Cowan TM, Pasquali M, Steinberg GK, Hedlund GL, Ernst SL, Gallagher RC, Enns GM.	2008	no	not pertinent
1275		Disorders of consciousness AND fMRI	Thrombolysis, angioplasty and stenting of acute basilar artery occlusion in an octogenarian.	Chong BW, Demaerschalk BM, Patel A.	2015	no	not pertinent
1276		Disorders of consciousness AND fMRI	Ectopic recurrence of dysplastic gangliocytoma of the cerebellum (Lhermitte-Duclos disease): a case report.	Inoue T, Nishimura S, Hayashi N, Numagami Y, Kaimori M, Nishijima M.	2007	no	not pertinent
1277		Disorders of consciousness AND fMRI	Isolated cortical visual loss with subtle brain MRI abnormalities in a case of hypoxic-ischemic encephalopathy.	Margolin E, Gujar SK, Trobe JD.	2007	no	not pertinent
1278		Disorders of consciousness AND fMRI	Bilateral symmetric tonic posturing suggesting propagation to the supplementary motor area in a patient with precuneate cortical dysplasia.	Umeoka S, Baba K, Terada K, Matsuda K, Tottori T, Usui N, Usui K, Nakamura F, Inoue Y, Fujiwara T, Mihara T.	2007	no	not pertinent
1279		Disorders of consciousness AND fMRI	Occlusive hydrocephalus associated with cerebellar infarction treated with endoscopic third ventriculostomy: report of 5 cases.	Yoshimura K, Kubo S, Nagashima M, Hasegawa H, Thminaga S, Yoshimine T.	2007	no	not pertinent
1280		Disorders of consciousness AND fMRI	A canine case of necrotizing meningoencephalitis for long-term observation: clinical and MRI findings.	Kitagawa M, Okada M, Kanayama K, Sato T, Sakai T.	2007	no	not pertinent
1281		Disorders of consciousness AND fMRI	A scientific model of consciousness: implications for neuropsychiatic diseases].	Gaillard R, Del Cul A.	2007	no	not pertinent
1282		Disorders of consciousness AND fMRI	A case of acute mountain sickness followed by globus pallidus syndrome].	Miyamura M, Matsumoto K, Takahashi Y, Matsumoto N.	2007	no	not pertinent
1283		Disorders of consciousness AND fMRI	MRI findings in acute disseminated encephalomyelitis following varicella infection in an adult.	Sawanyawisuth K, Phuttharak W, Tiamkao S, Boonpila A.	2007	no	not pertinent
1284		Disorders of consciousness AND fMRI	Case of acute primary HIV infection with menigoencephalitis demonstrating high signal intensity of the bilateral globus pallidus in T2-weighted MRI].	Yoshizawa T, Motonishi S, Saitoh M.	2007	no	not pertinent
1285		Disorders of consciousness AND fMRI	Sjogren's syndrome-associated meningoencephalomyelitis: cerebrospinal fluid cytokine levels and therapeutic utility of tacrolimus.	Hoshina T, Yamaguchi Y, Ohga S, Kira R, Ishimura M, Takada H, Tanaka T, Hara T.	2008	no	not pertinent
1286		Disorders of consciousness AND fMRI	The role of impaired neuronal communication in neurological disorders.	He BJ, Shulman GL, Snyder AZ, Corbetta M.	2007	no	not pertinent
1287		Disorders of consciousness AND fMRI	Exploring impaired consciousness: the MRI approach.	Galanaud D, Naccache L, Puybasset L.	2007	no	review
1288		Disorders of consciousness AND fMRI	Autobiographical memory after temporal lobe resection: neuropsychological and MRI volumetric findings.	Noulhiane M, Piolino P, Hasboun D, Clemenceau S, Baulac M, Samson S.	2007	no	not pertinent
1289		Disorders of consciousness AND fMRI	Silent minds: what scanning techniques are revealing about vegetative patients.	Groopman J.	2007	no	not a research article
1290		Disorders of consciousness AND fMRI	Dissociating speech perception and comprehension at reduced levels of awareness.	Davis MH, Coleman MR, Absalom AR, Rodd JM, Johnsrude IS, Matta BF, Owen AM, Menon DK.	2007	no	on healthy subjects
1291		Disorders of consciousness AND fMRI	A case of anorexia nervosa with Marchiafava-Bignami Disease that responded to high-dose intravenous corticosteroid administration.	Tao H, Kitagawa N, Kako Y, Yamanaka H, Ito K, Denda K, Koyama T.	2007	no	not pertinent
1292		Disorders of consciousness AND fMRI	Neurological complications of Schistosoma infection.	Carod-Artal FJ.	2008	no	not pertinent
1293		Disorders of consciousness AND fMRI	Neuroimaging for the anesthesiologist.	Müller-Forell W, Engelhard K.	2007	no	not pertinent
1294		Disorders of consciousness AND fMRI	Disseminated encephalomyelitis and multiple sclerosis: two different diseases - a critical review.	Poser CM, Brinar VV.	2007	no	review
1295		Disorders of consciousness AND fMRI	Kernohan's notch phenomenon in chronic subdural hematoma: MRI findings.	Moon KS, Lee JK, Joo SP, Kim TS, Jung S, Kim JH, Kim SH, Kang SS.	2007	no	not pertinent
1296		Disorders of consciousness AND fMRI	Hippocampal volumes and diffusion-weighted image findings in children with prolonged febrile seizures.	Natsume J, Bernasconi N, Miyauchi M, Naiki M, Yokotsuka T, Sofue A, Bernasconi A.	2007	no	not pertinent
1297		Disorders of consciousness AND fMRI	Teaching NeuroImage: cryptococcal brain pseudocysts in an immunocompetent patient.	Scozzafava J, Block H, Asdaghi N, Siddiqi ZA.	2007	no	not pertinent
1298		Disorders of consciousness AND fMRI	Wernicke encephalopathy: MR findings at clinical presentation in twenty-six alcoholic and nonalcoholic patients.	Zuccoli G, Gallucci M, Capellades J, Regnicolo L, Tumiati B, Giadás TC, Bottari W, Mandrioli J, Bertolini M.	2007	no	not pertinent
1299		Disorders of consciousness AND fMRI	Cerebral circulatory disorders in varying brain injury, as evidenced by transcranial Doppler study].	Safin AM, Mandorskiĭ SV, Parfenov AL, Oshorov AV.	2007	no	not pertinent
1300		Disorders of consciousness AND fMRI	Residual dysphasia after severe hypoglycemia in a patient with immune-mediated primary adrenal insufficiency and type 1 diabetes mellitus: case report and systematic review of the literature.	Ajaz F, Kudva YC, Erwin PJ.	2007	no	not pertinent
1301		Disorders of consciousness AND fMRI	The clinical challenge of recognizing infratentorial empyema.	van de Beek D, Campeau NG, Wijdicks EF.	2007	no	not pertinent
1302		Disorders of consciousness AND fMRI	Traumatic midbrain hematoma in a patient presenting with an isolated palsy of voluntary facial movements. Case report.	Bouras T, Stranjalis G, Sakas DE.	2007	no	not pertinent
1303		Disorders of consciousness AND fMRI	Unusual presentation of leptospirosis in the late stage of pregnancy.	Gaspari R, Annetta MG, Cavaliere F, Pallavicini F, Grillo R, Conti G, Antonelli M, Tafani C, Proietti R.	2007	no	not pertinent
1304		Disorders of consciousness AND fMRI	Cervical spine clearance in the obtunded patient: it takes more than a simple CT.	Baskin T.	2007	no	not pertinent
1305		Disorders of consciousness AND fMRI	The pathological presentations of neuro-Behçet disease: a case report and review of the literature.	Borhani Haghighi A, Sharifzad HR, Matin S, Rezaee S.	2007	no	not pertinent
1306		Disorders of consciousness AND fMRI	Posterior leukoencephalopathy syndrome in children and adolescents.	Alehan F, Erol I, Agildere AM, Ozcay F, Baskin E, Cengiz N, Alioglu B, Haberal M.	2007	no	not pertinent
1307		Disorders of consciousness AND fMRI	Acute necrotizing encephalopathy: patient with a relapsing and lethal evolution].	Casella EB, Nudelman V, Felix MM, Amaro E Jr, Handfas B, Radvany J J, Stape A, Troster E.	2007	no	not pertinent
1308		Disorders of consciousness AND fMRI	The case of multiple brain abscesses conservatively treated].	Kaczorowska B, Chmielewski H, Pawełczyk M, Przybyła M, Błaszczyk B, Chudzik W.	2007	no	not pertinent
1309		Disorders of consciousness AND fMRI	A cardioembolic stroke case involving both the posterior cerebral artery and anterior choroidal artery territories].	Uemura J, Shibazaki K, Inoue T, Iguchi Y, Kimura K.	2007	no	not pertinent
1310		Disorders of consciousness AND fMRI	Acutely and retrospectively diagnosed perinatal stroke: a population-based study.	Laugesaar R, Kolk A, Tomberg T, Metsvaht T, Lintrop M, Varendi H, Talvik T.	2007	no	not pertinent
1311		Disorders of consciousness AND fMRI	Regional brain volume differences associated with hyperglycemia and severe hypoglycemia in youth with type 1 diabetes.	Perantie DC, Wu J, Koller JM, Lim A, Warren SL, Black KJ, Sadler M, White NH, Hershey T.	2007	no	not pertinent
1312		Disorders of consciousness AND fMRI	An interesting case of a pituitary adenoma apoplexy mimicking an acute meningitis. Case report.	Chibbaro S, Benvenuti L, Carnesecchi S, Faggionato F, Gagliardi R.	2007	no	not pertinent
1313		Disorders of consciousness AND fMRI	Endoscopic treatment of colloid cysts of the third ventricle: long-term results in a series of 6 consecutive cases.	Acerbi F, Rampini P, Egidi M, Locatelli M, Borsa S, Gaini SM.	2007	no	not pertinent
1314		Disorders of consciousness AND fMRI	Status epilepticus associated with initiation of theophylline in an elderly patient with diabetic ketoacidosis.	Chou CH, Lin JC, Peng GS.	2007	no	not pertinent
1315		Disorders of consciousness AND fMRI	Human medial frontal cortex mediates unconscious inhibition of voluntary action.	Sumner P, Nachev P, Morris P, Peters AM, Jackson SR, Kennard C, Husain M.	2007	no	not pertinent
1316		Disorders of consciousness AND fMRI	Exceptional symptomatology of a lipoma beneath the third ventricular floor and successful neuroendoscopic treatment.	Novak Z, Chrastina J, Lzicarova E.	2007	no	not pertinent
1317		Disorders of consciousness AND fMRI	Familial narcolepsy.	Stepień A, Staszewski J, Domzał TM, Rzeski M, Skrobowska E, Warczyńska A.	2007	no	not pertinent
1318		Disorders of consciousness AND fMRI	Case of consciousness disturbance following a fever with spreading lesion over the bilateral splenia of the corpus callosum on MRI].	Nishimoto Y, Isozumi K, Ushioda R, Komatsumoto S, Fukuuchi Y.	2007	no	not pertinent
1319		Disorders of consciousness AND fMRI	MRI brain lesion patterns in patients in anoxia-induced vegetative state.	Ammermann H, Kassubek J, Lotze M, Gut E, Kaps M, Schmidt J, Rodden FA, Grodd W.	2007	no	not pertinent
1320		Disorders of consciousness AND fMRI	Reversible posterior leukoencephalopathy syndrome: an infrequent complication in the course of haemolytic-uremic syndrome].	Gómez-Lado C, Martinón-Torres F, Alvarez-Moreno A, Eirís-Puñal J, Carreira-Sande N, Rodriguez-Nuñez A, Castro-Gago M.	2007	no	not pertinent
1321		Disorders of consciousness AND fMRI	Abnormal brain MRI signals in the splenium of the corpus callosum, basal ganglia and internal capsule in a suspected case with tuberculous meningitis.	Hirotani M, Yabe I, Hamada S, Tsuji S, Kikuchi S, Sasaki H.	2007	no	not pertinent
1322		Disorders of consciousness AND fMRI	Case of spontaneous intracranial hypotension associated with depressed consciousness].	Kato T, Nakagawa I, Hidaka S, Okada Y, Kubo T, Okamura K.	2007	no	not pertinent
1323		Disorders of consciousness AND fMRI	Subacute postictal aggression in patients with epilepsy.	Ito M, Okazaki M, Takahashi S, Muramatsu R, Kato M, Onuma T.	2007	no	not pertinent
1324		Disorders of consciousness AND fMRI	Non-surgical management of intracranial subdural hematoma complicating spinal anesthesia.	Verdu MT, Martínez-Lage JF, Alonso B, Sánchez-Ortega JL, Garcia-Candel A.	2007	no	not pertinent
1325		Disorders of consciousness AND fMRI	Neuropsychological deficits after bithalamic hemorrhages.	Kuljic-Obradovic D, Labudovic G, Basurovic N, Savic M.	2007	no	not pertinent
1326		Disorders of consciousness AND fMRI	A non-alcoholic patient with acute Marchiafava-Bignami disease associated with gynecologic malignancy: paraneoplastic Marchiafava-Bignami disease?	Celik Y, Temizoz O, Genchellac H, Cakir B, Asil T.	2007	no	not pertinent
1327		Disorders of consciousness AND fMRI	Extravasation of contrast medium after carotid stent with brain infarction symptoms].	Cánovas D, Perendreu J, Rovira A, Estela J.	2007	no	not pertinent
1328		Disorders of consciousness AND fMRI	Seizure associated with total parenteral nutrition-related hypermanganesemia.	Hsieh CT, Liang JS, Peng SS, Lee WT.	2007	no	not pertinent
1329		Disorders of consciousness AND fMRI	MRI findings in an immunocompromised boy with CNS fungal infection.	Glass HC, Wirrell E, Sarnat HB, Dunham C, Lewis V, Morrish W.	2007	no	not pertinent
1330		Disorders of consciousness AND fMRI	Bickerstaff's brainstem encephalitis: a case report.	Doudier B, Rovery C, Rossi P, Feuillet L, Brouqui P.	2007	no	not pertinent
1331		Disorders of consciousness AND fMRI	Acute disseminated encephalomyelitis in children. A descriptive study in Tehran, Iran.	Samile N, Hassan T.	2007	no	not pertinent
1332		Disorders of consciousness AND fMRI	An epilepsy case presenting temporal aphonia and prosodic deficit with left hemiparesis].	Nakase T, Maeda T, Suzuki A, Nagata K.	2006	no	not pertinent
1333		Disorders of consciousness AND fMRI	Drug adverse events and drop-out risk: a clinical case.	Scoyni RM, Aiello L, Trani I, Felli B, Masin AM, Camponi V, Dignazio L, Cortese M, Pacitti MT, Carratelli D, Morocutti C.	2007	no	not pertinent
1334		Disorders of consciousness AND fMRI	Leukoencephalopathy during administration of etanercept for refractory rheumatoid arthritis.	Yamamoto M, Takahashi H, Wakasugi H, Sukawa Y, Saito M, Suzuki C, Naishiro Y, Yamamoto H, Shinomura Y, Imai K.	2007	no	not pertinent
1335		Disorders of consciousness AND fMRI	Paraneoplastic anti-N-methyl-D-aspartate receptor encephalitis associated with ovarian teratoma.	Dalmau J, Tüzün E, Wu HY, Masjuan J, Rossi JE, Voloschin A, Baehring JM, Shimazaki H, Koide R, King D, Mason W, Sansing LH, Dichter MA, Rosenfeld MR, Lynch DR.	2007	no	not pertinent
1336		Disorders of consciousness AND fMRI	Case of straight sinus venous thrombosis presenting as depression and disorientation due to bilateral thalamic lesions].	Nakazato Y, Sonoda K, Senda M, Tamura N, Araki N, Tanahashi N, Shimazu K.	2006	no	not pertinent
1337		Disorders of consciousness AND fMRI	Diffusion-weighted magnetic resonance images in a patient with neuropsychiatric lupus.	Iguchi Y, Kimura K, Inoue T, Ueno Y, Sunada Y.	2007	no	not pertinent
1338		Disorders of consciousness AND fMRI	Myelodysplastic syndrome with cyclosporine A-induced encephalopathy presenting with a mass effect on the right basal ganglia after cord blood transplantation].	Koh H, Yamane T, Nakane T, Takeoka Y, Sakamoto E, Kanashima H, Nakamae M, Nakamae H, Koh KR, Mochizuki K, Hayashi N, Hino M.	2006	no	not pertinent
1339		Disorders of consciousness AND fMRI	Scrub typhus-associated acute disseminated encephalomyelitis.	Chen PH, Hung KH, Cheng SJ, Hsu KN.	2006	no	not pertinent
1340		Disorders of consciousness AND fMRI	Neuro-Behçets/neuro-Sweets disease presents simultaneously with severe tonsillitis, and features mimicking bacterial meningitis with skin lesions.	Tsunemi T, Sakai Y, Tsunoda K, Irie Y, Wada Y.	2006	no	not pertinent
1341		Disorders of consciousness AND fMRI	Legionnaires' disease asssociated with meningitis and cerebellar ataxia].	Ishikawa T, Takata T, Tsuboi Y, Fujiki F, Takamatsu Y, Tamura K.	2006	no	not pertinent
1342		Disorders of consciousness AND fMRI	Management of patients with advanced liver cirrhosis.	Sargent S.	2006	no	not pertinent
1343		Disorders of consciousness AND fMRI	Apoplexy of clinically silent pituitary adenoma during prostate cancer treatment with LHRH analog.	Błaut K, Wiśniewski P, Syrenicz A, Sworczak K.	2006	no	not pertinent
1344		Disorders of consciousness AND fMRI	Hashimoto's encephalopathy with bilateral pallidal lesions presenting memory disturbance and executive dysfunction].	Fukunaga M, Murai H, Minohara M, Kikuchi H, Ohyagi Y, Kira J.	2006	no	not pertinent
1345		Disorders of consciousness AND fMRI	Reversible posterior leukoencephalopathy syndrome in Hashimoto's encephalopathy: a case report].	Kato Y, Nakazato Y, Ito Y, Tomioka R, Tamura N, Shimazu K.	2006	no	not pertinent
1346		Disorders of consciousness AND fMRI	Clinical features, neuroimaging and prognosis of adult patients with clinically diagnosed acute-onset encephalitis treated at a teaching neurology center in the Toyama area of Japan].	Dougu N, Takashima S, Taguchi Y, Sasahara E, Inoue H, Tanaka K.	2006	no	not pertinent
1347		Disorders of consciousness AND fMRI	Adult case of acute encephalopathy associated with bilateral thalamic lesions and peripheral neuropathy].	Saji N, Yamamoto N, Yoda J, Tadano M, Yamasaki H, Shimizu H, Kawarai T, Kita Y.	2006	no	not pertinent
1348		Disorders of consciousness AND fMRI	Postmalaria neurologic syndrome: a case report.	Hsieh CF, Shih PY, Lin RT.	2006	no	not pertinent
1349		Disorders of consciousness AND fMRI	Hemorrhagic infarction in tuberculous meningitis.	Uesugi T, Takizawa S, Morita Y, Takahashi H, Takagi S.	2006	no	not pertinent
1350		Disorders of consciousness AND fMRI	A child with non-herpetic acute limbic encephalitis affecting the claustrum and hippocampus].	Ishida H, Hattori H, Takaura N, Yoshida T, Tanaka K, Otani S, Matsuoka O, Takahashi Y, Yamano T.	2006	no	not pertinent
1351		Disorders of consciousness AND fMRI	Tentorial meningioma on follow-up presenting with sudden deterioration due to intra- and peritumoral hemorrhage.	Ziyal IM, Bilginer B, Celik O, Ozcan OE, Ozgen T.	2006	no	not pertinent
1352		Disorders of consciousness AND fMRI	Asymptomatic pontine myelinolysis.	Razvi SS, Leach JP.	2006	no	not pertinent
1353		Disorders of consciousness AND fMRI	Case with probable dementia with Lewy bodies, who shows reduplicative paramnesia and Capgras syndrome].	Ohara K, Morita Y.	2006	no	not pertinent
1354		Disorders of consciousness AND fMRI	Tumor lysis syndrome as a contributory factor to the development of reversible posterior leukoencephalopathy.	Ozkan A, Hakyemez B, Ozkalemkas F, Ali R, Ozkocaman V, Ozcelik T, Taskapilioglu O, Altundal Y, Tunali A.	2006	no	not pertinent
1355		Disorders of consciousness AND fMRI	Leptomeningeal lymphoma in a child with acquired immune deficiency syndrome.	Scrigni A, Nastri M, Rodríguez de Schiavi S, Czornyj L, Felice M, Mantese B.	2006	no	not pertinent
1356		Disorders of consciousness AND fMRI	Altered states of consciousness.	Avner JR.	2006	no	review
1357		Disorders of consciousness AND fMRI	Multiple sclerosis presenting with fantastic confabulation.	Gundogar D, Demirci S.	2006	no	not pertinent
1358		Disorders of consciousness AND fMRI	Reversible posterior leucoencephalopathy syndrome in a peripartum patient.	Prout RE, Tuckey JP, Giffen NJ.	2007	no	not pertinent
1359		Disorders of consciousness AND fMRI	Cerebral cortical and deep venous thrombosis without sinus thrombosis: clinical MRI correlates.	Sagduyu A, Sirin H, Mulayim S, Bademkiran F, Yunten N, Kitis O, Calli C, Dalbasti T, Kumral E.	2006	no	not pertinent
1360		Disorders of consciousness AND fMRI	Central nervous system manifestations of mitochondrial disorders	Finsterer J.	2006	no	not pertinent
1361		Disorders of consciousness AND fMRI	Cerebral air embolism after intrathoracic anti-cancer drug administration.	Yamashita Y, Mukaida H, Hirabayashi N, Takiyama W.	2006	no	not pertinent
1362		Disorders of consciousness AND fMRI	Acute disseminated encephalomyelitis in children: one medical center experience.	Weng WC, Peng SS, Lee WT, Fan PC, Chien YH, Du JC, Shen YZ.	2006	no	not pertinent
1363		Disorders of consciousness AND fMRI	Mixed aphasia as a dominating symptom of encephalitis].	Sobolewski P.	2006	no	not pertinent
1364		Disorders of consciousness AND fMRI	Primary Whipple's disease of the brain: characterization of the clinical syndrome and molecular diagnosis.	Panegyres PK, Edis R, Beaman M, Fallon M.	2006	no	not pertinent
1365		Disorders of consciousness AND fMRI	A case of non-herpetic acute limbic encephalitis associated with a type-2 adenovirus infection].	Nagasawa H, Wada M, Kurita K, Iseki C, Katagiri T, Kato T.	2006	no	not pertinent
1366		Disorders of consciousness AND fMRI	Chronic recurrent subarachnoid hemorrhage from a trigeminal nerve malignant peripheral nerve sheath tumor: case report.	Stark AM, Buhl R, Hugo HH, Straube T, Mehdorn HM.	2006	no	not pertinent
1367		Disorders of consciousness AND fMRI	Reversible posterior leukoencephalopathy syndrome probably caused by L-asparaginase].	Miyazawa Y, Irisawa H, Matsushima T, Mitsui T, Uchiumi H, Saitohi T, Handa H, Karasawa M, Murakami H, Tsukamoto N, Nojima Y.	2006	no	not pertinent
1368		Disorders of consciousness AND fMRI	A case of suspected lymphocytic hypophysitis and organizing pneumonia during maintenance therapy for autoimmune pancreatitis associated with autoimmune thrombocytopenia.	Taniguchi T, Hamasaki A, Okamoto M.	2006	no	not pertinent
1369		Disorders of consciousness AND fMRI	Elderly male patient with central nervous system lupus undergoing hemodialysis].	Fukuda A, Sato Y, Iwatsubo S, Baba A, Tatsumoto M, Nishiura R, Yamada K, Hara S, Fujimoto S, Eto T.	2006	no	not pertinent
1370		Disorders of consciousness AND fMRI	Spontaneous intracranial hypotension resulting in coma: case report.	Sayer FT, Bodelsson M, Larsson EM, Romner B.	2006	no	no fMRI tasks
1371		Disorders of consciousness AND fMRI	Stroke in young woman in the first day after delivery].	Szydełko M, Kwolek A, Majka M.	2006	no	not pertinent
1372		Disorders of consciousness AND fMRI	Dural arteriovenous fistulas of the cavernous sinus with onset of intracerebral haemorrhage mimicking hypertensive putaminal hemorrhage.	Sakuma I, Takahashi S, Tomura N, Kinouchi H.	2006	no	not pertinent
1373		Disorders of consciousness AND fMRI	Acute malignancy-related hydrocephalus uncovered after endoscopic manipulation: possible influence of gastrointestinal endoscopy on concurrent intracranial lesion.	Zenda T, Masunaga T, Hayase H.	2006	no	not pertinent
1374		Disorders of consciousness AND fMRI	Changes of electroencephalographic findings in a case of migraine with various neurological symptoms].	Kashiwagi M, Tanabe T, Hara K, Shichiri M, Suzuki S, Wakamiya E, Tamai H.	2006	no	EEG
1375		Disorders of consciousness AND fMRI	Third ventricular ependymal cyst presenting with acute hydrocephalus.	ano S, Kuroda J, Makino K, Tsuiki H, Morioka M, Kuratsu J.	2006	no	not pertinent
1376		Disorders of consciousness AND fMRI	Pseudo-tumoral neuro-Behçet's disease].	Darmoul M, Habib Bouhaouala M, Smida H, Hedi Dougui M.	2006	no	not pertinent
1377		Disorders of consciousness AND fMRI	A complicated case of intracranial hypotension: diagnostic and management strategies.	Akkawi N, Locatelli P, Borroni B, Agosti C, Pezzini A, Stefini R, Padovani A.	2006	no	not pertinent
1378		Disorders of consciousness AND fMRI	Palpitations: could they be neurogenic? A case report.	Gandelman-Marton R, Segev Y, Theitler J, Rabey JM, Pollak L.	2006	no	not pertinent
1379		Disorders of consciousness AND fMRI	6q terminal deletion syndrome associated with a distinctive EEG and clinical pattern: a report of five cases.	Elia M, Striano P, Fichera M, Gaggero R, Castiglia L, Galesi O, Malacarne M, Pierluigi M, Amato C, Musumeci SA, Romano C, Majore S, Grammatico P, Zara F, Striano S, Faravelli F.	2006	no	not pertinent
1380		Disorders of consciousness AND fMRI	Human herpesvirus-6 hepatitis associated with cyclosporine-A encephalitis after bone marrow transplantation for chronic myeloid leukemia.	Kuribayashi K, Matsunaga T, Iyama S, Takada K, Sato T, Murase K, Fujimi A, Takimoto R, Kawanishi J, Niitsu Y.	2006	no	not pertinent
1381		Disorders of consciousness AND fMRI	Thrombotic thrombocytopenic purpura with neurological involvement: report of one case].	Delgado D C, Flores P C, Silva R C.	2006	no	not pertinent
1382		Disorders of consciousness AND fMRI	Surgical treatment for severe visual compromised patients after pituitary apoplexy.	Chuang CC, Chang CN, Wei KC, Liao CC, Hsu PW, Huang YC, Chen YL, Lai LJ, Pai PC.	2006	no	not pertinent
1383		Disorders of consciousness AND fMRI	A case of Bickerstaff's brainstem encephalitis; the evidence of cerebellum involvement by SPM analysis using PET.	Kwon HM, Hong YH, Sung JJ, Paeng JC, Lee DS, Lee KW.	2006	no	not pertinent
1384		Disorders of consciousness AND fMRI	Lesion patterns and etiology of ischemia in the anterior inferior cerebellar artery territory involvement: a clinical - diffusion weighted - MRI study.	Kumral E, Kisabay A, Ataç C.	2006	no	not pertinent
1385		Disorders of consciousness AND fMRI	Acute disseminated encephalomyelitis in children].	Erazo-Torricelli R.	2006	no	not pertinent
1386		Disorders of consciousness AND fMRI	Reversible demyelinisation of corpus callosum in the course of Marchiafava-Bignami disease].	Staszewski J, Macek K, Stepień A.	2006	no	not pertinent
1387		Disorders of consciousness AND fMRI	Cerebral ischemia manifested as recurrent loss of consciousness].	Zhang Y, Li HF, Zhang X, Zhao C, Li H.	2006	no	not pertinent
1388		Disorders of consciousness AND fMRI	Hyperemesis gravidarum complicated by Wernicke encephalopathy: background, case report, and review of the literature.	Chiossi G, Neri I, Cavazzuti M, Basso G, Facchinetti F.	2006	no	not pertinent
1389		Disorders of consciousness AND fMRI	New epilepsy seizure at high altitude without signs of acute mountain sickness or high altitude cerebral edema.	Daleau P, Morgado DC, Iriarte CA, Desbiens R.	2006	no	not pertinent
1390		Disorders of consciousness AND fMRI	Callosal disconnection syndrome due to acute disseminated enchephalomyelitis].	Tanaka Y, Nishida H, Hayashi R, Inuzuka T, Otsuki M.	2006	no	not pertinent
1391		Disorders of consciousness AND fMRI	Leptomeningeal carcinomatosis in a patient with metastatic prostate cancer: case report and literature review.	Cone LA, Koochek K, Henager HA, Fausel R, Gade-Andavolu R, Potts BE, Jennings LM.	2006	no	not pertinent
1392		Disorders of consciousness AND fMRI	Multiple watershed cerebral infarcts.	Pauciulo A, Monteforte MG, Lorusso VS, Africa E, Vadalà R, Tartaglione T.	2005	no	not pertinent
1393		Disorders of consciousness AND fMRI	Aseptic meningo-radiculo-encephalitis presenting initially with urinary retention: a variant of acute disseminated encephalomyelitis.	Sasaki M, Ohara S, Hayashi R, Iwahashi T, Tsuyuzaki J.	2006	no	not pertinent
1394		Disorders of consciousness AND fMRI	Middle cerebral artery occlusion associated with acute myocardial infarction in the perioperative period--case report.	Iwashita T, Kitazawa K, Koyama J, Nagashima H, Koyama T, Aruga M, Tanaka Y, Hongo K, Okamoto K.	2006	no	not pertinent
1395		Disorders of consciousness AND fMRI	Regional cerebral brain metabolism correlates of neuroticism and extraversion.	Deckersbach T, Miller KK, Klibanski A, Fischman A, Dougherty DD, Blais MA, Herzog DB, Rauch SL.	2006	no	not pertinent
1396		Disorders of consciousness AND fMRI	Bickerstaff's brainstem encephalitis -- an analysis of clinical and MRI findings].	Berkowicz T, Siger-Zajdel M, Zaleski K, Sokołowska D, Wendorff J, Selmaj K.	2006	no	not pertinent
1397		Disorders of consciousness AND fMRI	Acute infantile encephalopathy predominantly affecting the frontal lobes.	Yamanouchi H, Kawaguchi N, Mori M, Imataka G, Yamagata T, Hashimoto T, Momoi MY, Eguchi M, Mizuguchi M.	2006	no	not pertinent
1398		Disorders of consciousness AND fMRI	Hot water epilepsy occurring at temperature below the core temperature.	Auvin S, Lamblin MD, Pandit F, Bastos M, Derambure P, Vallée L.	2006	no	not pertinent
1399		Disorders of consciousness AND fMRI	Acute limbic encephalitis: a new entity?	Mochizuki Y, Mizutani T, Isozaki E, Ohtake T, Takahashi Y.	2006	no	not pertinent
1400		Disorders of consciousness AND fMRI	Levodopa treatment for patients in persistent vegetative or minimally conscious states.	Matsuda W, Komatsu Y, Yanaka K, Matsumura A.	2005	no	review
1401		Disorders of consciousness AND fMRI	Two cases of reversible posterior leukoencephalopathy syndrome, one with and the other without pre-eclampsia.	Fujiwara Y, Higaki H, Yamada T, Nakata Y, Kato S, Yamamoto H, Ito R, Yamaki J.	2005	no	not pertinent
1402		Disorders of consciousness AND fMRI	Fatal acute encephalopathy due to 5-fluorouracil treatment].	Mémain N, Angellier JF, Obadia E, Angellier E, Chelha R, Couprie R.	2005	no	not pertinent
1403		Disorders of consciousness AND fMRI	Multiple cerebral ischemic infarcts as a complication of boutonneuse fever].	Escolano-Fernández B, Maestre-Muñiz M, Ríos-Villegas MJ, Muniain-Ezcurra MA.	2005	no	not pertinent
1404		Disorders of consciousness AND fMRI	Subacute encephalitis/encephalopathy with residual cognitive deficit].	Itomi K, Okumura A, Kato T, Fujimoto S, Negoro T, Kuno K, Watanabe K	2005	no	not pertinent
1405		Disorders of consciousness AND fMRI	Paraneoplastic limbic encephalitis presenting as acute viral encephalitis.	Kararizou E, Markou I, Zalonis I, Gkiatas K, Triantafyllou N, Kararizos G, Likomanos D, Zambelis T, Vassilopoulos D.	2005	no	not pertinent
1406		Disorders of consciousness AND fMRI	Pyruvate carboxylase deficiency: metabolic characteristics and new neurological aspects.	García-Cazorla A, Rabier D, Touati G, Chadefaux-Vekemans B, Marsac C, de Lonlay P, Saudubray JM.	2005	no	not pertinent
1407		Disorders of consciousness AND fMRI	Evaluation of syncope.	Miller TH, Kruse JE.	2005	no	not pertinent
1408		Disorders of consciousness AND fMRI	Acute obstructive hydrocephalus associated with infratentorial subdural hygromas complicating Chiari malformation Type I decompression. Report of two cases and literature review.	Marshman LA, Benjamin JC, Chawda SJ, David KM.	2005	no	review
1409		Disorders of consciousness AND fMRI	Bilateral chronic subdural hematoma cases showing rapid and progressive aggravation.	Kurokawa Y, Ishizaki E, Inaba K.	2005	no	not pertinent
1410		Disorders of consciousness AND fMRI	Wernicke's encephalopathy in a malnourished surgical patient: clinical features and magnetic resonance imaging.	Nolli M, Barbieri A, Pinna C, Pasetto A, Nicosia F.	2005	no	not pertinent
1411		Disorders of consciousness AND fMRI	MR imaging with diffusion-weighted imaging in acute and chronic Wernicke encephalopathy.	White ML, Zhang Y, Andrew LG, Hadley WL.	2005	no	not pertinent
1412		Disorders of consciousness AND fMRI	Acute disseminated encephalomyelitis. Experience of a tertiary hospital in Spain].	Gómez Sánchez E, Mateos Beato F, Sánchez Díaz JI, Simón de las Heras R, Ballestero Díaz Y.	2005	no	not pertinent
1413		Disorders of consciousness AND fMRI	Tentorial schwannoma: a case report and review of the literature.	Anton T, Guttierez J, Rock J.	2006	no	not pertinent
1414		Disorders of consciousness AND fMRI	Amygdala response in patients with acute PTSD to masked and unmasked emotional facial expressions.	Armony JL, Corbo V, Clément MH, Brunet A.	2005	no	not pertinent
1415		Disorders of consciousness AND fMRI	Central neurogenic hyperventilation in a conscious man with CSF dissemination from a pineal glioblastoma.	Toyooka T, Miyazawa T, Fukui S, Otani N, Nawashiro H, Shima K.	2005	no	not pertinent
1416		Disorders of consciousness AND fMRI	Personality from a controlled processing perspective: an fMRI study of neuroticism, extraversion, and self-consciousness.	Eisenberger NI, Lieberman MD, Satpute AB.	2005	no	not pertinent
1417		Disorders of consciousness AND fMRI	Paraneoplastic encephalitis, psychiatric symptoms, and hypoventilation in ovarian teratoma.	Vitaliani R, Mason W, Ances B, Zwerdling T, Jiang Z, Dalmau J.	2005	no	not pertinent
1418		Disorders of consciousness AND fMRI	Single photon emission computed tomography findings in a case of alternating hemiplegia of childhood in relation to migraine].	Yamashita S, Hamano S, Tanaka M, Yoshinari S, Minamitani M, Hayakawa M.	2005	no	SPECT
1419		Disorders of consciousness AND fMRI	New practice parameters: what does the evidence say?	Lewis DW.	2005	no	not a research article
1420		Disorders of consciousness AND fMRI	Serial MR imaging findings of acute hemorrhagic leukoencephalitis: a case report.	Lee HY, Chang KH, Kim JH, Na DG, Kwon BJ, Lee KW, Park SH.	2005	no	structural MRI
1421		Disorders of consciousness AND fMRI	Neurobehavioral aspects of cerebral white matter disorders.	Filley CM.	2005	no	not pertinent
1422		Disorders of consciousness AND fMRI	Rapidly progressed acquired immunodeficiency syndrome dementia complex as an initial manifestation.	Takeuchi M, Nobukuni K, Takata H, Kawata N, Hayashibara N, Ishizu H, Takahashi K.	2005	no	not pertinent
1423		Disorders of consciousness AND fMRI	Case of symptomatic propriospinal myoclonus evolving toward acute "myoclonic status".	Manconi M, Sferrazza B, Iannaccone S, Massimo A, Zucconi M, Ferini-Strambi L.	2005	no	not pertinent
1424		Disorders of consciousness AND fMRI	Post-traumatic anterior and posterior pituitary dysfunction.	Su DH, Chang YC, Chang CC.	2005	no	not pertinent
1425		Disorders of consciousness AND fMRI	Impaired spatial learning in a novel rat model of mild cerebral concussion injury.	Henninger N, Dützmann S, Sicard KM, Kollmar R, Bardutzky J, Schwab S.	2005	no	animal study
1426		Disorders of consciousness AND fMRI	Cell transplantation therapy in re-animating severely head-injured patients.	Seledtsov VI, Rabinovich SS, Parlyuk OV, Kafanova MY, Astrakov SV, Seledtsova GV, Samarin DM, Poveschenko OV.	2005	no	not pertinent
1427		Disorders of consciousness AND fMRI	Imaging or imagining? A neuroethics challenge informed by genetics.	Illes J, Racine E.	2005	no	not pertinent
1428		Disorders of consciousness AND fMRI	A case of stroke-like episode of MELAS of which progressive spread would be prevented by edaravone].	Maeda K, Tatsumi M, Tahara M, Murata Y, Kawai H, Yasuda H.	2005	no	not pertinent
1429		Disorders of consciousness AND fMRI	Encephalopathy in a patient with previous malignancy but normal brain imaging.	McGuigan C, Bigham S, Johnston D, Hart PE.	2005	no	not pertinent
1430		Disorders of consciousness AND fMRI	Non-traumatic cortical subarachnoid haemorrhage: diagnostic work-up and aetiological background.	Spitzer C, Mull M, Rohde V, Kosinski CM.	2005	no	not pertinent
1431		Disorders of consciousness AND fMRI	Cyanotic breath-holding spell: a life-threatening complication after radical resection of a cervicomedullary ganglioglioma.	Fujisawa H, Yoshida Y, Niida Y, Hasegawa M, Yamashita J.	2005	no	not pertinent
1432		Disorders of consciousness AND fMRI	31-year-old gravid woman of reversible posterior leukoencephalopathy syndrome associated with HELLP syndrome after labor].	Kono Y, Nakamori T, Imafuku I, Kunimoto M, Takei M, Kusaba T.	2005	no	not pertinent
1433		Disorders of consciousness AND fMRI	A 67-year-old man with rt. hand resting tremor and rigidity after lt. putaminal hemorrhage].	Kobayashi M, Hatano T, Tanaka S, Ishi K, Takanashi M, Urabe T, Mizuno Y.	2005	no	not pertinent
1434		Disorders of consciousness AND fMRI	A suspected case of Wegener granulomatosis accompanied with pachymeningitis and white matter lesions].	Yokoyama T, Abe T, Kurakawa E, Kasuga I, Park J, Akata S, Aoshima M, Ohyashiki K.	2005	no	not pertinent
1435		Disorders of consciousness AND fMRI	Images in clinical medicine. Wernicke's encephalopathy.	Kaineg B, Hudgins PA.	2005	no	not pertinent
1436		Disorders of consciousness AND fMRI	Atypical PML leading to a diagnosis of common variable immunodeficiency.	Snyder MD, Storch GA, Clifford DB.	2005	no	not pertinent
1437		Disorders of consciousness AND fMRI	Cerebellar mutism in adults after posterior fossa surgery: a report of 2 cases.	Sherman JH, Sheehan JP, Elias WJ, Jane JA Sr.	2005	no	not pertinent
1438		Disorders of consciousness AND fMRI	Apoplexy in pituitary macroadenoma: eight patients presenting in 12 months.	Elsässer Imboden PN, De Tribolet N, Lobrinus A, Gaillard RC, Portmann L, Pralong F, Gomez F.	2005	no	not pertinent
1439		Disorders of consciousness AND fMRI	Reversible cortical lesions in primary Sjögren's syndrome presenting with meningoencephalitis as an initial manifestation.	Hirohata M, Yasukawa Y, Ishida C, Komai K, Yamada M.	2005	no	not pertinent
1440		Disorders of consciousness AND fMRI	Acute encephalopathy among patients with renal dysfunction after ingestion of "sugihiratake", angel's wing mushroom--study on the incipient cases in the northern area of Niigata Prefecture].	Kuwabara T, Arai A, Honma N, Nishizawa M.	2005	no	not pertinent
1441		Disorders of consciousness AND fMRI	Gadolinium encephalopathy in a patient with renal failure.	Maramattom BV, Manno EM, Wijdicks EF, Lindell EP.	2005	no	not pertinent
1442		Disorders of consciousness AND fMRI	Transient ischemic attacks in the elderly: new definition and diagnostic difficulties].	Rancurel G.	2005	no	not pertinent
1443		Disorders of consciousness AND fMRI	Central pontine and extrapontine myelinolysis associated with type 2 diabetic patient with hypokalemia.	Shintani M, Yamashita M, Nakano A, Aotani D, Maeda K, Yamamoto T, Nishimura H.	2005	no	not pertinent
1444		Disorders of consciousness AND fMRI	An unusual presentation of classic polyarteritis nodosa in a child.	Topaloglu R, Kazik M, Saatci I, Kalyoncu M, Cil BE, Akalan N.	2005	no	not pertinent
1445		Disorders of consciousness AND fMRI	Basilar artery dissection.	Yoshimoto Y, Hoya K, Tanaka Y, Uchida T.	2005	no	not pertinent
1446		Disorders of consciousness AND fMRI	Acute hemorrhagic leukoencephalitis (Hurst's disease) linked to Epstein-Barr virus infection.	Hofer M, Weber A, Haffner K, Berlis A, Klingel K, Krüger M, Kandolf R, Volk B.	2005	no	not pertinent
1447		Disorders of consciousness AND fMRI	Cortical amaurosis and status epilepticus with acute porphyria].	Wessels T, Blaes F, Röttger C, Hügens M, Hüge S, Jauss M.	2005	no	not pertinent
1448		Disorders of consciousness AND fMRI	[Clinical, neuroimaging and electroencephalographic findings of encephalopathy occuring after the ingestion of "sugihiratake" (Pleurocybella porrigens), an autumn mashroom: a report of two cases].	Kurokawa K, Sato H, Nakajima K, Kawanami T, Kato T.	2005	no	not pertinent
1449		Disorders of consciousness AND fMRI	Extreme spindles: a distinctive EEG pattern in Mycoplasma pneumoniae encephalitis.	Heatwole CR, Berg MJ, Henry JC, Hallman JL.	2005	no	EEG
1450		Disorders of consciousness AND fMRI	Parkinsonism following bilateral lesions of the globus pallidus: performance on a variety of motor tasks shows similarities with Parkinson's disease.	Kuoppamäki M, Rothwell JC, Brown RG, Quinn N, Bhatia KP, Jahanshahi M.	2005	no	not pertinent
1451		Disorders of consciousness AND fMRI	Carbon monoxide brain toxicity: clinical, magnetic resonance imaging, magnetic resonancespectroscopy, and neuropsychological effects in 9 people.	Prockop LD.	2005	no	other technique
1452		Disorders of consciousness AND fMRI	A measure of neurobehavioral functioning after coma. Part II: Clinical and scientific implementation.	Pape TL, Senno RG, Guernon A, Kelly JP.	2005	no	not a research article
1453		Disorders of consciousness AND fMRI	A case of psychosis with temporal lobe epilepsy: SPECT changes with treatment.	ner O, Unal O, Deda G.	2005	no	not pertinent
1454		Disorders of consciousness AND fMRI	Cerebral abscess in an immunosuppressed patient].	Rodríguez-Granger J, Olivares G, Turiño JD, Camacho-Muñoz E.	2005	no	not pertinent
1455		Disorders of consciousness AND fMRI	Carotid occlusive disease presenting with loss of consciousness].	Kashiwazaki D, Kuroda S, Terasaka S, Ishikawa T, Shichinohe H, Aoyama T, Ushikoshi S, Nunomura M, Iwasaki Y.	2005	no	not pertinent
1456		Disorders of consciousness AND fMRI	Acquired hepatocerebral degeneration: a case report.	Chen WX, Wang P, Yan SX, Li YM, Yu CH, Jiang LL.	2005	no	not pertinent
1457		Disorders of consciousness AND fMRI	Rare fatal vascular complication of transsphenoidal surgery.	Kurschel S, Leber KA, Scarpatetti M, Roll P.	2005	no	not pertinent
1458		Disorders of consciousness AND fMRI	Pituitary apoplexy.	Semple PL, Webb MK, de Villiers JC, Laws ER Jr.	2005	no	not pertinent
1459		Disorders of consciousness AND fMRI	Invasive recordings from the human brain: clinical insights and beyond.	Engel AK, Moll CK, Fried I, Ojemann GA.	2005	no	not pertinent
1460		Disorders of consciousness AND fMRI	NMDA hypofunction in the posterior cingulate as a model for schizophrenia: an exploratory ketamine administration study in fMRI.	Northoff G, Richter A, Bermpohl F, Grimm S, Martin E, Marcar VL, Wahl C, Hell D, Boeker H.	2005	no	not pertinent
1461		Disorders of consciousness AND fMRI	Volume of the cingulate and outcome in schizophrenia.	Mitelman SA, Shihabuddin L, Brickman AM, Hazlett EA, Buchsbaum MS.	2005	no	not pertinent
1462		Vegetative state AND PET	Brain Networks Implicated in Seasonal Affective Disorder: A Neuroimaging PET Study of the Serotonin Transporter.	Nørgaard M, Ganz M, Svarer C, Fisher PM, Churchill NW, Beliveau V, Grady C, Strother SC, Knudsen GM.	2017	no	not pertinent
1463		Vegetative state AND PET	Deep brain stimulation for the early treatment of the minimally conscious state and vegetative state: experience in 14 patients.	Chudy D, Deletis V, Almahariq F, Marčinković P, Škrlin J, Paradžik V.	2017	no	other technique
1464		Vegetative state AND PET	The Minimal Energetic Requirement of Sustained Awareness after Brain Injury.	Stender J, Mortensen KN, Thibaut A, Darkner S, Laureys S, Gjedde A, Kupers R.	2016	no	resting state
1465		Vegetative state AND PET	Correlation between resting state fMRI total neuronal activity and PET metabolism in healthy controls and patients with disorders of consciousness.	Soddu A, Gómez F, Heine L, Di Perri C, Bahri MA, Voss HU, Bruno MA, Vanhaudenhuyse A, Phillips C, Demertzi A, Chatelle C, Schrouff J, Thibaut A, Charland-Verville V, Noirhomme Q, Salmon E, Tshibanda JF, Schiff ND, Laureys S	2015	no	resting state
1466		Vegetative state AND PET	Functional imaging to uncover willful brain behavior in noncommunicative patients.	Goldman S, Schiff ND.	2015	no	Commentary
1467		Vegetative state AND PET	Questioning the dichotomy between vegetative state and minimally conscious state: a review of the statistical evidence.	Liberati G, Hünefeldt T, Olivetti Belardinelli M.	2014	no	review
1468		Vegetative state AND PET	Pain perception in the vegetative state: current status and critical reflections].	Arbour C.	2013	no	not a research article
1469		Vegetative state AND PET	Brain metabolism in patients with vegetative state after post-resuscitated hypoxic-ischemic brain injury: statistical parametric mapping analysis of F-18 fluorodeoxyglucose positron emission tomography.	Kim YW, Kim HS, An YS.	2013	no	resting state
1470		Vegetative state AND PET	Functional neuroanatomy underlying the clinical subcategorization of minimally conscious statepatients.	Bruno MA, Majerus S, Boly M, Vanhaudenhuyse A, Schnakers C, Gosseries O, Boveroux P, Kirsch M, Demertzi A, Bernard C, Hustinx R, Moonen G, Laureys S.	2012	no	resting state
1471		Vegetative state AND PET	PET in coma and in vegetative state.	Heiss WD.	2012	no	not a research article
1472		Vegetative state AND PET	A voxel-based analysis of FDG-PET in traumatic brain injury: regional metabolism and relationship between the thalamus and cortical areas.	García-Panach J, Lull N, Lull JJ, Ferri J, Martínez C, Sopena P, Robles M, Chirivella J, Noé E.	2011	no	resting state
1473		Vegetative state AND PET	Treatment outcome of chemotherapy with superselective cerebral artery catheterization in vegetative state patients].	Kondrat'eva EA, Panuntsev VS, Pak VA, Chachkhaliia MKh, Tsentsiper LM, Kondrat'ev SA, Borovikova VN.	2011	no	not pertinent
1474		Vegetative state AND PET	Can fast-component of nystagmus on caloric vestibulo-ocular responses predict emergence from vegetative state in ICU?	Weiss N, Tadie JM, Faugeras F, Diehl JL, Fagon JY, Guerot E.	2012	no	not pertinent
1475		Vegetative state AND PET	Consciousness revealed: new insights into the vegetative and minimally conscious states.	Cruse D, Owen AM.	2010	no	not a research article
1476		Vegetative state AND PET	Voxel-based statistical analysis of thalamic glucose metabolism in traumatic brain injury: relationship with consciousness and cognition.	Lull N, Noé E, Lull JJ, García-Panach J, Chirivella J, Ferri J, López-Aznar D, Sopena P, Robles M	2010	no	resting state
1477		Vegetative state AND PET	"Relevance vector machine" consciousness classifier applied to cerebral metabolism of vegetativeand locked-in patients.	Phillips CL, Bruno MA, Maquet P, Boly M, Noirhomme Q, Schnakers C, Vanhaudenhuyse A, Bonjean M, Hustinx R, Moonen G, Luxen A, Laureys S.	2011	no	resting state
1478		Vegetative state AND PET	Visual fixation in the vegetative state: an observational case series PET study.	Bruno MA, Vanhaudenhuyse A, Schnakers C, Boly M, Gosseries O, Demertzi A, Majerus S, Moonen G, Hustinx R, Laureys S.	2010	no	resting state
1479		Vegetative state AND PET	Thalamic metabolism and neurological outcome after traumatic brain injury. A voxel-based morphometric FDG-PET study].	Lull N, Noé E, Lull JJ, García-Panach J, García-Martí G, Chirivella J, Ferri J, Sopena R, de La Cueva L, Robles M.	2010	no	VBM
1480	60	Vegetative State AND fMRI	Central olfactory processing in patients with disorders of consciousness.	Nigri A, Ferraro S, Bruzzone MG, Nava S, D'Incerti L, Bertolino N, Sattin D, Leonardi M, Lundström	2016	yes		Y	Y	Y	Y	Y	Y	Y	INCLUDED		INCLUDED
1481		Vegetative state AND PET	Usefulness of FDG-PET for the diagnosis of copper deficiency at an early stage: a case report].	Uchino Y, Onodera S, Katano M, Endo H, Kamezawa M, Nomura T, Henmi T, Okai M, Odaki M, Oka N.	2008	no	not pertinent
1482		Vegetative state AND PET	Is pain in the brain?	Rees G, Edwards S.	2009	no	Commentary
1483	61	Vegetative State AND fMRI	The neural correlates of lexical processing in disorders of consciousness.	Nigri A, Catricalà E, Ferraro S, Bruzzone MG, D'Incerti L, Sattin D, Sebastiano DR, Franceschetti S, Marotta G, Benti R, Leonardi M, Cappa SF; CRC - Coma Research Centre members	2017	yes		Y	Y	Y	Y	Y	Y	Y	INCLUDED		INCLUDED
1484		Vegetative state AND PET	Chronic disorders of consciousness.	Bernat JL.	2006	no	not a research article
1485		Vegetative state AND PET	Relationship between regional cerebral metabolism and consciousness disturbance in traumatic diffuse brain injury without large focal lesions: an FDG-PET study with statistical parametric mapping analysis.	Nakayama N, Okumura A, Shinoda J, Nakashima T, Iwama T.	2006	no	resting state
1486		Vegetative state AND PET	Functional imaging of vegetative state applying single photon emission tomography and positron emission tomography.	Beuthien-Baumann B, Holthoff VA, Rudolf J.	2005	no	not a research article
1487		Vegetative state AND PET	Information processing in severe disorders of consciousness: vegetative state and minimally conscious state.	Kotchoubey B, Lang S, Mezger G, Schmalohr D, Schneck M, Semmler A, Bostanov V, Birbaumer N.	2005	no	EEG
1488		Minimally conscious state AND PET	Changes in cerebral metabolism in patients with a minimally conscious state responding to zolpidem.	Chatelle C, Thibaut A, Gosseries O, Bruno MA, Demertzi A, Bernard C, Hustinx R, Tshibanda L, Bahri MA, Laureys S.	2014	no	no PET active tasks
1489		Minimally conscious state AND PET	Pain perception in the vegetative state: current status and critical reflections	Arbour C.	2013	no	review
1490		Disorders of consciousness AND PET	Dementia with Lewy bodies presenting as probable epileptic seizure.	Tun MZ, Soo WK, Wu K, Kane R.	2017	no	not pertinent
1491		Disorders of consciousness AND PET	Resting Brain Activity Related to Dispositional Mindfulness: a PET Study.	Gartenschläger M, Schreckenberger M, Buchholz HG, Reiner I, Beutel ME, Adler J, Michal M.	2017	no	not pertinent
1492		Disorders of consciousness AND PET	Everyday cognition scales are related to cognitive function in the early stage of probable Alzheimer's disease and FDG-PET findings.	Hsu JL, Hsu WC, Chang CC, Lin KJ, Hsiao IT, Fan YC, Bai CH.	2017	no	not pertinent
1493		Disorders of consciousness AND PET	Critical neural targets for (the level of) human consciousness: Arousal arrest and unconsciousness after sumatriptan administration.	Långsjö JW, Lehtimäki K, Ruohonen J, Sajanti A, Sandell S, Heikkilä HT, Brander A, Saarinen K, Herrala L.	2016	no	not pertinent
1494		Disorders of consciousness AND PET	Progressive Focal Gray Matter Volume Loss in a Former High School Football Player: A Possible Magnetic Resonance Imaging Volumetric Signature for Chronic Traumatic Encephalopathy.	Raji CA, Merrill DA, Barrio JR, Omalu B, Small GW.	2016	no	not pertinent
1495		Disorders of consciousness AND PET	Freud's "Project": The Mind-Brain Connection Revisited.	Glucksman ML.	2016	no	not pertinent
1496		Disorders of consciousness AND PET	Neuroscientific and neuroanthropological perspectives in music therapy research and practice with patients with disorders of consciousness.	Vogl J, Heine AM, Steinhoff N, Weiss K, Tucek G.	2015	no	not pertinent
1497		Disorders of consciousness AND PET	Structural and biochemical abnormalities in the absence of acute deficits in mild primary blast-induced head trauma.	Walls MK, Race N, Zheng L, Vega-Alvarez SM, Acosta G, Park J, Shi R.	2016	no	resting state
1498		Disorders of consciousness AND PET	MTLE with hippocampal sclerosis in adult as a syndrome.	Baulac M.	2015	no	not pertinent
1499		Disorders of consciousness AND PET	Resting cortical PET metabolic changes in psychogenic non-epileptic seizures (PNES).	Arthuis M, Micoulaud-Franchi JA, Bartolomei F, McGonigal A, Guedj E.	2015	no	not pertinent
1500		Disorders of consciousness AND PET	Clinimetric measurement in traumatic brain injuries.	Opara JA, Małecka E, Szczygiel J.	2014	no	not pertinent
1501		Disorders of consciousness AND PET	Peripheral inflammation acutely impairs human spatial memory via actions on medial temporal lobe glucose metabolism.	Harrison NA, Doeller CF, Voon V, Burgess N, Critchley HD.	2014	no	not pertinent
1502		Disorders of consciousness AND PET	Clinical features of dementia with lewy bodies in 35 Chinese patients.	Han D, Wang Q, Gao Z, Chen T, Wang Z.	2014	no	not pertinent
1503		Disorders of consciousness AND PET	A follow-up ¹⁸F-FDG brain PET study in a case of Hashimoto's encephalopathy causing drug-resistant status epilepticus treated with plasmapheresis.	Pari E, Rinaldi F, Premi E, Codella M, Rao R, Paghera B, Panarotto MB, De Maria G, Padovani A.	2014	no	not pertinent
1504		Disorders of consciousness AND PET	Head trauma and in vivo measures of amyloid and neurodegeneration in a population-based study.	Mielke MM, Savica R, Wiste HJ, Weigand SD, Vemuri P, Knopman DS, Lowe VJ, Roberts RO, Machulda MM, Geda YE, Petersen RC, Jack CR Jr.	2014	no	not pertinent
1505		Disorders of consciousness AND PET	A 34-year-old woman with cat scratch disease who developed encephalopathy].	Yamashita H, Ubano M, Uesaka Y, Kunimoto M.	2012	no	not pertinent
1506		Disorders of consciousness AND PET	Oxygen breathing affects 3'-deoxy-3'-18F-fluorothymidine uptake in mouse models of arthritis and cancer.	Fuchs K, Kukuk D, Reischl G, Föller M, Eichner M, Reutershan J, Lang F, Röcken M, Pichler BJ, Kneilling M.	2012	no	not pertinent
1507		Disorders of consciousness AND PET	Internet addiction: Neuroimaging findings.	Yuan K, Qin W, Liu Y, Tian J.	2011	no	not pertinent
1508		Disorders of consciousness AND PET	1-[11C]Methylpiperidin-4-yl propionate.	Leung K.	2006	no	not pertinent
1509		Disorders of consciousness AND PET	N-[11C]Methylpiperidin-4-yl acetate.	Leung K.	2006	no	not pertinent
1510		Disorders of consciousness AND PET	A case of Castleman disease with status epileptics originating from focal cortical dysplasia].	Kaito M, Iwao H, Kinoshita E, Funaki H, Tachibana O, Matsui M.	2011	no	not pertinent
1511		Disorders of consciousness AND PET	Assessment of consciousness with electrophysiological and neurological imaging techniques.	Bruno MA, Gosseries O, Ledoux D, Hustinx R, Laureys S.	2011	no	review
1512		Disorders of consciousness AND PET	In vivo evaluation of alpha7 nicotinic acetylcholine receptor agonists [11C]A-582941 and [11C]A-844606 in mice and conscious monkeys.	Toyohara J, Ishiwata K, Sakata M, Wu J, Nishiyama S, Tsukada H, Hashimoto K.	2010	no	animal study
1513		Disorders of consciousness AND PET	Donepezil- and scopolamine-induced rCMRglu changes assessed by PET in conscious rhesus monkeys.	Asai M, Fujikawa A, Noda A, Miyoshi S, Matsuoka N, Nishimura S.	2009	no	animal study
1514		Disorders of consciousness AND PET	A case of cat-scratch-induced Pasteurella multocida infection presenting with disseminated intravascular coagulation and acute renal failure].	Fukuchi T, Morisawa Y.	2009	no	not pertinent
1515		Disorders of consciousness AND PET	Anesthetic case report of a patient with chronic inflammatory demyelinating polyneuropathy].	Kashiwagi R, Nishimura Y, Nishikawa H, Satoh M, Fujimoto K, Okazaki K.	2009	no	not pertinent
1516		Disorders of consciousness AND PET	[11C]CHIBA-1001 as a novel PET ligand for alpha7 nicotinic receptors in the brain: a PET study in conscious monkeys.	Hashimoto K, Nishiyama S, Ohba H, Matsuo M, Kobashi T, Takahagi M, Iyo M, Kitashoji T, Tsukada H.	2008	no	animal study
1517		Disorders of consciousness AND PET	Lance-Adams syndrome: a report of two cases.	Zhang YX, Liu JR, Jiang B, Liu HQ, Ding MP, Song SJ, Zhang BR, Zhang H, Xu B, Chen HH, Wang ZJ, Huang JZ.	2007	no	not pertinent
1518		Disorders of consciousness AND PET	Autonoetic consciousness in Alzheimer's disease: neuropsychological and PET findings using an episodic learning and recognition task.	Rauchs G, Piolino P, Mézenge F, Landeau B, Lalevée C, Pélerin A, Viader F, de la Sayette V, Eustache F, Desgranges B.	2007	no	not pertinent
1519		Disorders of consciousness AND PET	An abnormal accumulation of fluorine-18-FDG PET in cytomegalovirus enteritis--a case report.	Nihashi T, Ito K, Kato T, Kato R, Okuda M, Arima T, Bundo M, Kawatsu S, Hayasaka K, Ishigaki T.	2006	no	not pertinent
1520		Disorders of consciousness AND PET	Carotid occlusive disease presenting with loss of consciousness].	Kashiwazaki D, Kuroda S, Terasaka S, Ishikawa T, Shichinohe H, Aoyama T, Ushikoshi S, Nunomura M, Iwasaki Y.	2005	no	not pertinent
1521	62	Vegetative State AND fMRI	Emotional processing of personally familiar faces in the vegetative state.	Sharon H, Pasternak Y, Ben Simon E, Gruberger M, Giladi N, Krimchanski BZ, Hassin D, Hendler T.	2013	yes		Y	Y	Y	Y	Y	Y	Y	INCLUDED		INCLUDED
1522	34	Vegetative State AND fMRI	Cortical Activity after Emotional Visual Stimulation in Minimally Conscious State Patients	Jianhong Zhu, Xuehai Wu, Liang Gao, Ying Mao, Ping Zhong, Weijun Tang, Liangfu Zhou	2009	yes		Y	Y	Y	Y	Y	Y	Y	INCLUDED		EXCLUDED	the coordinates were in TAL and radiological convention
