# Supplementary material for: Neuroimaging Studies on Disorders of Consciousness: A Meta-Analytic Evaluation
Source: J Clin Med. 2019 Apr 16;8(4):516. doi: 10.3390/jcm8040516 (PMC6517954; doi:10.3390/jcm8040516)
Supplement: Supplementary file 1 [file jcm-08-00516-s001.zip › Table S4_ACTIVATIONS.xlsx]

## Sheet: Foglio1
Study_ID	Title	Authors	Year	X	Y	Z	TASK	PATIENTS	CLINICAL_SCALE
				// Reference=MNI
				// Study5
				// Subjects=57
5	Cerebral response to subject's own name showed high prognostic value in traumatic vegetative state	Wang F, Di H, Hu X, Jing S, Thibaut A, Di Perri C, Huang W, Nie Y, Schnakers C, Laureys S.	2015	46	-17	10	passive	UWS	CRS-R
5	Cerebral response to subject's own name showed high prognostic value in traumatic vegetative state	Wang F, Di H, Hu X, Jing S, Thibaut A, Di Perri C, Huang W, Nie Y, Schnakers C, Laureys S.	2015	46	-17	10	passive	UWS	CRS-R
5	Cerebral response to subject's own name showed high prognostic value in traumatic vegetative state	Wang F, Di H, Hu X, Jing S, Thibaut A, Di Perri C, Huang W, Nie Y, Schnakers C, Laureys S.	2015	-42	-19	10	passive	UWS	CRS-R
5	Cerebral response to subject's own name showed high prognostic value in traumatic vegetative state	Wang F, Di H, Hu X, Jing S, Thibaut A, Di Perri C, Huang W, Nie Y, Schnakers C, Laureys S.	2015	46	-17	10	passive	UWS	CRS-R
5	Cerebral response to subject's own name showed high prognostic value in traumatic vegetative state	Wang F, Di H, Hu X, Jing S, Thibaut A, Di Perri C, Huang W, Nie Y, Schnakers C, Laureys S.	2015	46	-17	10	passive	UWS	CRS-R
5	Cerebral response to subject's own name showed high prognostic value in traumatic vegetative state	Wang F, Di H, Hu X, Jing S, Thibaut A, Di Perri C, Huang W, Nie Y, Schnakers C, Laureys S.	2015	-42	-19	10	passive	UWS	CRS-R
5	Cerebral response to subject's own name showed high prognostic value in traumatic vegetative state	Wang F, Di H, Hu X, Jing S, Thibaut A, Di Perri C, Huang W, Nie Y, Schnakers C, Laureys S.	2015	-42	-19	10	passive	UWS	CRS-R
5	Cerebral response to subject's own name showed high prognostic value in traumatic vegetative state	Wang F, Di H, Hu X, Jing S, Thibaut A, Di Perri C, Huang W, Nie Y, Schnakers C, Laureys S.	2015	-42	-19	10	passive	UWS	CRS-R
5	Cerebral response to subject's own name showed high prognostic value in traumatic vegetative state	Wang F, Di H, Hu X, Jing S, Thibaut A, Di Perri C, Huang W, Nie Y, Schnakers C, Laureys S.	2015	-42	-19	10	passive	UWS	CRS-R
5	Cerebral response to subject's own name showed high prognostic value in traumatic vegetative state	Wang F, Di H, Hu X, Jing S, Thibaut A, Di Perri C, Huang W, Nie Y, Schnakers C, Laureys S.	2015	46	-17	10	passive	UWS	CRS-R
5	Cerebral response to subject's own name showed high prognostic value in traumatic vegetative state	Wang F, Di H, Hu X, Jing S, Thibaut A, Di Perri C, Huang W, Nie Y, Schnakers C, Laureys S.	2015	-42	-19	10	passive	UWS	CRS-R
5	Cerebral response to subject's own name showed high prognostic value in traumatic vegetative state	Wang F, Di H, Hu X, Jing S, Thibaut A, Di Perri C, Huang W, Nie Y, Schnakers C, Laureys S.	2015	46	-17	10	passive	UWS	CRS-R
5	Cerebral response to subject's own name showed high prognostic value in traumatic vegetative state	Wang F, Di H, Hu X, Jing S, Thibaut A, Di Perri C, Huang W, Nie Y, Schnakers C, Laureys S.	2015	-42	-19	10	passive	UWS	CRS-R
5	Cerebral response to subject's own name showed high prognostic value in traumatic vegetative state	Wang F, Di H, Hu X, Jing S, Thibaut A, Di Perri C, Huang W, Nie Y, Schnakers C, Laureys S.	2015	46	-17	10	passive	UWS	CRS-R
5	Cerebral response to subject's own name showed high prognostic value in traumatic vegetative state	Wang F, Di H, Hu X, Jing S, Thibaut A, Di Perri C, Huang W, Nie Y, Schnakers C, Laureys S.	2015	-42	-19	10	passive	UWS	CRS-R
5	Cerebral response to subject's own name showed high prognostic value in traumatic vegetative state	Wang F, Di H, Hu X, Jing S, Thibaut A, Di Perri C, Huang W, Nie Y, Schnakers C, Laureys S.	2015	46	-17	10	passive	UWS	CRS-R
5	Cerebral response to subject's own name showed high prognostic value in traumatic vegetative state	Wang F, Di H, Hu X, Jing S, Thibaut A, Di Perri C, Huang W, Nie Y, Schnakers C, Laureys S.	2015	-42	-19	10	passive	UWS	CRS-R
5	Cerebral response to subject's own name showed high prognostic value in traumatic vegetative state	Wang F, Di H, Hu X, Jing S, Thibaut A, Di Perri C, Huang W, Nie Y, Schnakers C, Laureys S.	2015	46	-17	10	passive	UWS	CRS-R
5	Cerebral response to subject's own name showed high prognostic value in traumatic vegetative state	Wang F, Di H, Hu X, Jing S, Thibaut A, Di Perri C, Huang W, Nie Y, Schnakers C, Laureys S.	2015	-42	-19	10	passive	UWS	CRS-R
5	Cerebral response to subject's own name showed high prognostic value in traumatic vegetative state	Wang F, Di H, Hu X, Jing S, Thibaut A, Di Perri C, Huang W, Nie Y, Schnakers C, Laureys S.	2015	-53	-21	7	passive	UWS	CRS-R
5	Cerebral response to subject's own name showed high prognostic value in traumatic vegetative state	Wang F, Di H, Hu X, Jing S, Thibaut A, Di Perri C, Huang W, Nie Y, Schnakers C, Laureys S.	2015	58	-22	7	passive	UWS	CRS-R
5	Cerebral response to subject's own name showed high prognostic value in traumatic vegetative state	Wang F, Di H, Hu X, Jing S, Thibaut A, Di Perri C, Huang W, Nie Y, Schnakers C, Laureys S.	2015	-53	-21	7	passive	UWS	CRS-R
5	Cerebral response to subject's own name showed high prognostic value in traumatic vegetative state	Wang F, Di H, Hu X, Jing S, Thibaut A, Di Perri C, Huang W, Nie Y, Schnakers C, Laureys S.	2015	58	-22	7	passive	UWS	CRS-R
5	Cerebral response to subject's own name showed high prognostic value in traumatic vegetative state	Wang F, Di H, Hu X, Jing S, Thibaut A, Di Perri C, Huang W, Nie Y, Schnakers C, Laureys S.	2015	-53	-21	7	passive	UWS	CRS-R
5	Cerebral response to subject's own name showed high prognostic value in traumatic vegetative state	Wang F, Di H, Hu X, Jing S, Thibaut A, Di Perri C, Huang W, Nie Y, Schnakers C, Laureys S.	2015	58	-22	7	passive	UWS	CRS-R
5	Cerebral response to subject's own name showed high prognostic value in traumatic vegetative state	Wang F, Di H, Hu X, Jing S, Thibaut A, Di Perri C, Huang W, Nie Y, Schnakers C, Laureys S.	2015	-53	-21	7	passive	UWS	CRS-R
5	Cerebral response to subject's own name showed high prognostic value in traumatic vegetative state	Wang F, Di H, Hu X, Jing S, Thibaut A, Di Perri C, Huang W, Nie Y, Schnakers C, Laureys S.	2015	58	-22	7	passive	UWS	CRS-R
5	Cerebral response to subject's own name showed high prognostic value in traumatic vegetative state	Wang F, Di H, Hu X, Jing S, Thibaut A, Di Perri C, Huang W, Nie Y, Schnakers C, Laureys S.	2015	58	-22	7	passive	UWS	CRS-R
5	Cerebral response to subject's own name showed high prognostic value in traumatic vegetative state	Wang F, Di H, Hu X, Jing S, Thibaut A, Di Perri C, Huang W, Nie Y, Schnakers C, Laureys S.	2015	-53	-21	7	passive	UWS	CRS-R
5	Cerebral response to subject's own name showed high prognostic value in traumatic vegetative state	Wang F, Di H, Hu X, Jing S, Thibaut A, Di Perri C, Huang W, Nie Y, Schnakers C, Laureys S.	2015	58	-22	7	passive	UWS	CRS-R
5	Cerebral response to subject's own name showed high prognostic value in traumatic vegetative state	Wang F, Di H, Hu X, Jing S, Thibaut A, Di Perri C, Huang W, Nie Y, Schnakers C, Laureys S.	2015	-53	-21	7	passive	UWS	CRS-R
5	Cerebral response to subject's own name showed high prognostic value in traumatic vegetative state	Wang F, Di H, Hu X, Jing S, Thibaut A, Di Perri C, Huang W, Nie Y, Schnakers C, Laureys S.	2015	58	-22	7	passive	UWS	CRS-R
5	Cerebral response to subject's own name showed high prognostic value in traumatic vegetative state	Wang F, Di H, Hu X, Jing S, Thibaut A, Di Perri C, Huang W, Nie Y, Schnakers C, Laureys S.	2015	-53	-21	7	passive	UWS	CRS-R
5	Cerebral response to subject's own name showed high prognostic value in traumatic vegetative state	Wang F, Di H, Hu X, Jing S, Thibaut A, Di Perri C, Huang W, Nie Y, Schnakers C, Laureys S.	2015	58	-22	7	passive	UWS	CRS-R
5	Cerebral response to subject's own name showed high prognostic value in traumatic vegetative state	Wang F, Di H, Hu X, Jing S, Thibaut A, Di Perri C, Huang W, Nie Y, Schnakers C, Laureys S.	2015	-53	-21	7	passive	UWS	CRS-R
5	Cerebral response to subject's own name showed high prognostic value in traumatic vegetative state	Wang F, Di H, Hu X, Jing S, Thibaut A, Di Perri C, Huang W, Nie Y, Schnakers C, Laureys S.	2015	58	-22	7	passive	UWS	CRS-R
5	Cerebral response to subject's own name showed high prognostic value in traumatic vegetative state	Wang F, Di H, Hu X, Jing S, Thibaut A, Di Perri C, Huang W, Nie Y, Schnakers C, Laureys S.	2015	-53	-21	7	passive	UWS	CRS-R
5	Cerebral response to subject's own name showed high prognostic value in traumatic vegetative state	Wang F, Di H, Hu X, Jing S, Thibaut A, Di Perri C, Huang W, Nie Y, Schnakers C, Laureys S.	2015	58	-22	7	passive	UWS	CRS-R
5	Cerebral response to subject's own name showed high prognostic value in traumatic vegetative state	Wang F, Di H, Hu X, Jing S, Thibaut A, Di Perri C, Huang W, Nie Y, Schnakers C, Laureys S.	2015	-53	-21	7	passive	UWS	CRS-R
5	Cerebral response to subject's own name showed high prognostic value in traumatic vegetative state	Wang F, Di H, Hu X, Jing S, Thibaut A, Di Perri C, Huang W, Nie Y, Schnakers C, Laureys S.	2015	58	-22	7	passive	UWS	CRS-R
5	Cerebral response to subject's own name showed high prognostic value in traumatic vegetative state	Wang F, Di H, Hu X, Jing S, Thibaut A, Di Perri C, Huang W, Nie Y, Schnakers C, Laureys S.	2015	-53	-21	7	passive	UWS	CRS-R
5	Cerebral response to subject's own name showed high prognostic value in traumatic vegetative state	Wang F, Di H, Hu X, Jing S, Thibaut A, Di Perri C, Huang W, Nie Y, Schnakers C, Laureys S.	2015	58	-22	7	passive	UWS	CRS-R
5	Cerebral response to subject's own name showed high prognostic value in traumatic vegetative state	Wang F, Di H, Hu X, Jing S, Thibaut A, Di Perri C, Huang W, Nie Y, Schnakers C, Laureys S.	2015	58	-22	7	passive	UWS	CRS-R
5	Cerebral response to subject's own name showed high prognostic value in traumatic vegetative state	Wang F, Di H, Hu X, Jing S, Thibaut A, Di Perri C, Huang W, Nie Y, Schnakers C, Laureys S.	2015	-53	-21	7	passive	UWS	CRS-R
5	Cerebral response to subject's own name showed high prognostic value in traumatic vegetative state	Wang F, Di H, Hu X, Jing S, Thibaut A, Di Perri C, Huang W, Nie Y, Schnakers C, Laureys S.	2015	58	-22	7	passive	UWS	CRS-R
5	Cerebral response to subject's own name showed high prognostic value in traumatic vegetative state	Wang F, Di H, Hu X, Jing S, Thibaut A, Di Perri C, Huang W, Nie Y, Schnakers C, Laureys S.	2015	46	-17	10	passive	MCS	CRS-R
5	Cerebral response to subject's own name showed high prognostic value in traumatic vegetative state	Wang F, Di H, Hu X, Jing S, Thibaut A, Di Perri C, Huang W, Nie Y, Schnakers C, Laureys S.	2015	-42	-19	10	passive	MCS	CRS-R
5	Cerebral response to subject's own name showed high prognostic value in traumatic vegetative state	Wang F, Di H, Hu X, Jing S, Thibaut A, Di Perri C, Huang W, Nie Y, Schnakers C, Laureys S.	2015	46	-17	10	passive	MCS	CRS-R
5	Cerebral response to subject's own name showed high prognostic value in traumatic vegetative state	Wang F, Di H, Hu X, Jing S, Thibaut A, Di Perri C, Huang W, Nie Y, Schnakers C, Laureys S.	2015	-42	-19	10	passive	MCS	CRS-R
5	Cerebral response to subject's own name showed high prognostic value in traumatic vegetative state	Wang F, Di H, Hu X, Jing S, Thibaut A, Di Perri C, Huang W, Nie Y, Schnakers C, Laureys S.	2015	46	-17	10	passive	MCS	CRS-R
5	Cerebral response to subject's own name showed high prognostic value in traumatic vegetative state	Wang F, Di H, Hu X, Jing S, Thibaut A, Di Perri C, Huang W, Nie Y, Schnakers C, Laureys S.	2015	-42	-19	10	passive	MCS	CRS-R
5	Cerebral response to subject's own name showed high prognostic value in traumatic vegetative state	Wang F, Di H, Hu X, Jing S, Thibaut A, Di Perri C, Huang W, Nie Y, Schnakers C, Laureys S.	2015	-42	-19	10	passive	MCS	CRS-R
5	Cerebral response to subject's own name showed high prognostic value in traumatic vegetative state	Wang F, Di H, Hu X, Jing S, Thibaut A, Di Perri C, Huang W, Nie Y, Schnakers C, Laureys S.	2015	-53	-21	7	passive	MCS	CRS-R
5	Cerebral response to subject's own name showed high prognostic value in traumatic vegetative state	Wang F, Di H, Hu X, Jing S, Thibaut A, Di Perri C, Huang W, Nie Y, Schnakers C, Laureys S.	2015	-42	-19	10	passive	MCS	CRS-R
5	Cerebral response to subject's own name showed high prognostic value in traumatic vegetative state	Wang F, Di H, Hu X, Jing S, Thibaut A, Di Perri C, Huang W, Nie Y, Schnakers C, Laureys S.	2015	46	-17	10	passive	MCS	CRS-R
5	Cerebral response to subject's own name showed high prognostic value in traumatic vegetative state	Wang F, Di H, Hu X, Jing S, Thibaut A, Di Perri C, Huang W, Nie Y, Schnakers C, Laureys S.	2015	-53	-21	7	passive	MCS	CRS-R
5	Cerebral response to subject's own name showed high prognostic value in traumatic vegetative state	Wang F, Di H, Hu X, Jing S, Thibaut A, Di Perri C, Huang W, Nie Y, Schnakers C, Laureys S.	2015	58	-22	7	passive	MCS	CRS-R
5	Cerebral response to subject's own name showed high prognostic value in traumatic vegetative state	Wang F, Di H, Hu X, Jing S, Thibaut A, Di Perri C, Huang W, Nie Y, Schnakers C, Laureys S.	2015	-42	-19	10	passive	MCS	CRS-R
5	Cerebral response to subject's own name showed high prognostic value in traumatic vegetative state	Wang F, Di H, Hu X, Jing S, Thibaut A, Di Perri C, Huang W, Nie Y, Schnakers C, Laureys S.	2015	46	-17	10	passive	MCS	CRS-R
5	Cerebral response to subject's own name showed high prognostic value in traumatic vegetative state	Wang F, Di H, Hu X, Jing S, Thibaut A, Di Perri C, Huang W, Nie Y, Schnakers C, Laureys S.	2015	-53	-21	7	passive	MCS	CRS-R
5	Cerebral response to subject's own name showed high prognostic value in traumatic vegetative state	Wang F, Di H, Hu X, Jing S, Thibaut A, Di Perri C, Huang W, Nie Y, Schnakers C, Laureys S.	2015	58	-22	7	passive	MCS	CRS-R
5	Cerebral response to subject's own name showed high prognostic value in traumatic vegetative state	Wang F, Di H, Hu X, Jing S, Thibaut A, Di Perri C, Huang W, Nie Y, Schnakers C, Laureys S.	2015	-42	-19	10	passive	MCS	CRS-R
5	Cerebral response to subject's own name showed high prognostic value in traumatic vegetative state	Wang F, Di H, Hu X, Jing S, Thibaut A, Di Perri C, Huang W, Nie Y, Schnakers C, Laureys S.	2015	46	-17	10	passive	MCS	CRS-R
5	Cerebral response to subject's own name showed high prognostic value in traumatic vegetative state	Wang F, Di H, Hu X, Jing S, Thibaut A, Di Perri C, Huang W, Nie Y, Schnakers C, Laureys S.	2015	-53	-21	7	passive	MCS	CRS-R
5	Cerebral response to subject's own name showed high prognostic value in traumatic vegetative state	Wang F, Di H, Hu X, Jing S, Thibaut A, Di Perri C, Huang W, Nie Y, Schnakers C, Laureys S.	2015	58	-22	7	passive	MCS	CRS-R
5	Cerebral response to subject's own name showed high prognostic value in traumatic vegetative state	Wang F, Di H, Hu X, Jing S, Thibaut A, Di Perri C, Huang W, Nie Y, Schnakers C, Laureys S.	2015	-42	-19	10	passive	MCS	CRS-R
5	Cerebral response to subject's own name showed high prognostic value in traumatic vegetative state	Wang F, Di H, Hu X, Jing S, Thibaut A, Di Perri C, Huang W, Nie Y, Schnakers C, Laureys S.	2015	46	-17	10	passive	MCS	CRS-R
5	Cerebral response to subject's own name showed high prognostic value in traumatic vegetative state	Wang F, Di H, Hu X, Jing S, Thibaut A, Di Perri C, Huang W, Nie Y, Schnakers C, Laureys S.	2015	-53	-21	7	passive	MCS	CRS-R
5	Cerebral response to subject's own name showed high prognostic value in traumatic vegetative state	Wang F, Di H, Hu X, Jing S, Thibaut A, Di Perri C, Huang W, Nie Y, Schnakers C, Laureys S.	2015	58	-22	7	passive	MCS	CRS-R
5	Cerebral response to subject's own name showed high prognostic value in traumatic vegetative state	Wang F, Di H, Hu X, Jing S, Thibaut A, Di Perri C, Huang W, Nie Y, Schnakers C, Laureys S.	2015	-42	-19	10	passive	MCS	CRS-R
5	Cerebral response to subject's own name showed high prognostic value in traumatic vegetative state	Wang F, Di H, Hu X, Jing S, Thibaut A, Di Perri C, Huang W, Nie Y, Schnakers C, Laureys S.	2015	46	-17	10	passive	MCS	CRS-R
5	Cerebral response to subject's own name showed high prognostic value in traumatic vegetative state	Wang F, Di H, Hu X, Jing S, Thibaut A, Di Perri C, Huang W, Nie Y, Schnakers C, Laureys S.	2015	-53	-21	7	passive	MCS	CRS-R
5	Cerebral response to subject's own name showed high prognostic value in traumatic vegetative state	Wang F, Di H, Hu X, Jing S, Thibaut A, Di Perri C, Huang W, Nie Y, Schnakers C, Laureys S.	2015	58	-22	7	passive	MCS	CRS-R
5	Cerebral response to subject's own name showed high prognostic value in traumatic vegetative state	Wang F, Di H, Hu X, Jing S, Thibaut A, Di Perri C, Huang W, Nie Y, Schnakers C, Laureys S.	2015	-42	-19	10	passive	MCS	CRS-R
5	Cerebral response to subject's own name showed high prognostic value in traumatic vegetative state	Wang F, Di H, Hu X, Jing S, Thibaut A, Di Perri C, Huang W, Nie Y, Schnakers C, Laureys S.	2015	-53	-21	7	passive	MCS	CRS-R
5	Cerebral response to subject's own name showed high prognostic value in traumatic vegetative state	Wang F, Di H, Hu X, Jing S, Thibaut A, Di Perri C, Huang W, Nie Y, Schnakers C, Laureys S.	2015	-42	-19	10	passive	MCS	CRS-R
5	Cerebral response to subject's own name showed high prognostic value in traumatic vegetative state	Wang F, Di H, Hu X, Jing S, Thibaut A, Di Perri C, Huang W, Nie Y, Schnakers C, Laureys S.	2015	-53	-21	7	passive	MCS	CRS-R
5	Cerebral response to subject's own name showed high prognostic value in traumatic vegetative state	Wang F, Di H, Hu X, Jing S, Thibaut A, Di Perri C, Huang W, Nie Y, Schnakers C, Laureys S.	2015	-42	-19	10	passive	MCS	CRS-R
5	Cerebral response to subject's own name showed high prognostic value in traumatic vegetative state	Wang F, Di H, Hu X, Jing S, Thibaut A, Di Perri C, Huang W, Nie Y, Schnakers C, Laureys S.	2015	-53	-21	7	passive	MCS	CRS-R
5	Cerebral response to subject's own name showed high prognostic value in traumatic vegetative state	Wang F, Di H, Hu X, Jing S, Thibaut A, Di Perri C, Huang W, Nie Y, Schnakers C, Laureys S.	2015	46	-17	10	passive	MCS	CRS-R
5	Cerebral response to subject's own name showed high prognostic value in traumatic vegetative state	Wang F, Di H, Hu X, Jing S, Thibaut A, Di Perri C, Huang W, Nie Y, Schnakers C, Laureys S.	2015	58	-22	7	passive	MCS	CRS-R
5	Cerebral response to subject's own name showed high prognostic value in traumatic vegetative state	Wang F, Di H, Hu X, Jing S, Thibaut A, Di Perri C, Huang W, Nie Y, Schnakers C, Laureys S.	2015	-42	-19	10	passive	MCS	CRS-R
5	Cerebral response to subject's own name showed high prognostic value in traumatic vegetative state	Wang F, Di H, Hu X, Jing S, Thibaut A, Di Perri C, Huang W, Nie Y, Schnakers C, Laureys S.	2015	-53	-21	7	passive	MCS	CRS-R
				// Reference=MNI
				// Study18
				// Subjects=5
18	Extending communication for patients with disorders of consciousness.	Liang X, Kuhlmann L, Johnston LA, Grayden DB, Vogrin S, Crossley R, Fuller K, Lourensz M, Cook MJ.	2014	9.61	-58.7	19.5	active	MCS	GOS
18	Extending communication for patients with disorders of consciousness.	Liang X, Kuhlmann L, Johnston LA, Grayden DB, Vogrin S, Crossley R, Fuller K, Lourensz M, Cook MJ.	2014	-6	0	48	active	UWS	GOS
18	Extending communication for patients with disorders of consciousness.	Liang X, Kuhlmann L, Johnston LA, Grayden DB, Vogrin S, Crossley R, Fuller K, Lourensz M, Cook MJ.	2014	24.2	-14.4	-33.4	active	UWS	GOS
18	Extending communication for patients with disorders of consciousness.	Liang X, Kuhlmann L, Johnston LA, Grayden DB, Vogrin S, Crossley R, Fuller K, Lourensz M, Cook MJ.	2014	-20.6	-3.6	-36.2	active	UWS	GOS
18	Extending communication for patients with disorders of consciousness.	Liang X, Kuhlmann L, Johnston LA, Grayden DB, Vogrin S, Crossley R, Fuller K, Lourensz M, Cook MJ.	2014	-24.6	-0.9	-7.96	active	UWS	GOS
18	Extending communication for patients with disorders of consciousness.	Liang X, Kuhlmann L, Johnston LA, Grayden DB, Vogrin S, Crossley R, Fuller K, Lourensz M, Cook MJ.	2014	-24	26.7	65	active	UWS	GOS
18	Extending communication for patients with disorders of consciousness.	Liang X, Kuhlmann L, Johnston LA, Grayden DB, Vogrin S, Crossley R, Fuller K, Lourensz M, Cook MJ.	2014	13.9	35.1	39.2	active	MCS	GOS
18	Extending communication for patients with disorders of consciousness.	Liang X, Kuhlmann L, Johnston LA, Grayden DB, Vogrin S, Crossley R, Fuller K, Lourensz M, Cook MJ.	2014	59	30.9	-1.1	active	MCS	GOS
18	Extending communication for patients with disorders of consciousness.	Liang X, Kuhlmann L, Johnston LA, Grayden DB, Vogrin S, Crossley R, Fuller K, Lourensz M, Cook MJ.	2014	28.4	44.2	-17.1	active	MCS	GOS
18	Extending communication for patients with disorders of consciousness.	Liang X, Kuhlmann L, Johnston LA, Grayden DB, Vogrin S, Crossley R, Fuller K, Lourensz M, Cook MJ.	2014	-1.18	-28.6	79.4	active	MCS	GOS
18	Extending communication for patients with disorders of consciousness.	Liang X, Kuhlmann L, Johnston LA, Grayden DB, Vogrin S, Crossley R, Fuller K, Lourensz M, Cook MJ.	2014	25.8	-20	72.4	active	MCS	GOS
18	Extending communication for patients with disorders of consciousness.	Liang X, Kuhlmann L, Johnston LA, Grayden DB, Vogrin S, Crossley R, Fuller K, Lourensz M, Cook MJ.	2014	-53.4	-6.2	13	active	MCS	GOS
18	Extending communication for patients with disorders of consciousness.	Liang X, Kuhlmann L, Johnston LA, Grayden DB, Vogrin S, Crossley R, Fuller K, Lourensz M, Cook MJ.	2014	21	-34	-52	active	MCS	GOS
18	Extending communication for patients with disorders of consciousness.	Liang X, Kuhlmann L, Johnston LA, Grayden DB, Vogrin S, Crossley R, Fuller K, Lourensz M, Cook MJ.	2014	-48.1	10.1	18.2	active	UWS	GOS
18	Extending communication for patients with disorders of consciousness.	Liang X, Kuhlmann L, Johnston LA, Grayden DB, Vogrin S, Crossley R, Fuller K, Lourensz M, Cook MJ.	2014	-56.5	-31.8	35.4	active	UWS	GOS
18	Extending communication for patients with disorders of consciousness.	Liang X, Kuhlmann L, Johnston LA, Grayden DB, Vogrin S, Crossley R, Fuller K, Lourensz M, Cook MJ.	2014	-47	-42.6	38	active	UWS	GOS
18	Extending communication for patients with disorders of consciousness.	Liang X, Kuhlmann L, Johnston LA, Grayden DB, Vogrin S, Crossley R, Fuller K, Lourensz M, Cook MJ.	2014	33.6	-71.7	-34	active	UWS	GOS
18	Extending communication for patients with disorders of consciousness.	Liang X, Kuhlmann L, Johnston LA, Grayden DB, Vogrin S, Crossley R, Fuller K, Lourensz M, Cook MJ.	2014	-58.5	9.23	4.96	active	MCS	GOS
18	Extending communication for patients with disorders of consciousness.	Liang X, Kuhlmann L, Johnston LA, Grayden DB, Vogrin S, Crossley R, Fuller K, Lourensz M, Cook MJ.	2014	29	-38	-24	active	MCS	GOS
18	Extending communication for patients with disorders of consciousness.	Liang X, Kuhlmann L, Johnston LA, Grayden DB, Vogrin S, Crossley R, Fuller K, Lourensz M, Cook MJ.	2014	-41.1	-6.7	41.3	active	MCS	GOS
18	Extending communication for patients with disorders of consciousness.	Liang X, Kuhlmann L, Johnston LA, Grayden DB, Vogrin S, Crossley R, Fuller K, Lourensz M, Cook MJ.	2014	2.2	-20.7	69.8	active	MCS	GOS
18	Extending communication for patients with disorders of consciousness.	Liang X, Kuhlmann L, Johnston LA, Grayden DB, Vogrin S, Crossley R, Fuller K, Lourensz M, Cook MJ.	2014	-68	-14	13.3	passive	MCS	GOS
18	Extending communication for patients with disorders of consciousness.	Liang X, Kuhlmann L, Johnston LA, Grayden DB, Vogrin S, Crossley R, Fuller K, Lourensz M, Cook MJ.	2014	68.4	-24	11	passive	MCS	GOS
18	Extending communication for patients with disorders of consciousness.	Liang X, Kuhlmann L, Johnston LA, Grayden DB, Vogrin S, Crossley R, Fuller K, Lourensz M, Cook MJ.	2014	1.58	-54.5	39.9	passive	MCS	GOS
18	Extending communication for patients with disorders of consciousness.	Liang X, Kuhlmann L, Johnston LA, Grayden DB, Vogrin S, Crossley R, Fuller K, Lourensz M, Cook MJ.	2014	-60	-46.9	-4.06	passive	UWS	GOS
18	Extending communication for patients with disorders of consciousness.	Liang X, Kuhlmann L, Johnston LA, Grayden DB, Vogrin S, Crossley R, Fuller K, Lourensz M, Cook MJ.	2014	57.7	-27.5	-15.1	passive	UWS	GOS
18	Extending communication for patients with disorders of consciousness.	Liang X, Kuhlmann L, Johnston LA, Grayden DB, Vogrin S, Crossley R, Fuller K, Lourensz M, Cook MJ.	2014	-57.3	-27.4	12.7	passive	UWS	GOS
18	Extending communication for patients with disorders of consciousness.	Liang X, Kuhlmann L, Johnston LA, Grayden DB, Vogrin S, Crossley R, Fuller K, Lourensz M, Cook MJ.	2014	-15	-79.2	10.9	passive	UWS	GOS
18	Extending communication for patients with disorders of consciousness.	Liang X, Kuhlmann L, Johnston LA, Grayden DB, Vogrin S, Crossley R, Fuller K, Lourensz M, Cook MJ.	2014	-6.99	22.2	58.9	passive	UWS	GOS
18	Extending communication for patients with disorders of consciousness.	Liang X, Kuhlmann L, Johnston LA, Grayden DB, Vogrin S, Crossley R, Fuller K, Lourensz M, Cook MJ.	2014	-68	-27.6	-0.15	passive	MCS	GOS
18	Extending communication for patients with disorders of consciousness.	Liang X, Kuhlmann L, Johnston LA, Grayden DB, Vogrin S, Crossley R, Fuller K, Lourensz M, Cook MJ.	2014	59.6	-7.8	2.67	passive	MCS	GOS
				// Reference=MNI
				// Study22
				// Subjects=1
22	Visual cognition in disorders of consciousness: from V1 to top-down attention.	Monti MM, Pickard JD, Owen AM.	2013	8	-90	6	passive	MCS	CRS-R
22	Visual cognition in disorders of consciousness: from V1 to top-down attention.	Monti MM, Pickard JD, Owen AM.	2013	-12	-96	-8	passive	MCS	CRS-R
22	Visual cognition in disorders of consciousness: from V1 to top-down attention.	Monti MM, Pickard JD, Owen AM.	2013	28	-92	2	passive	MCS	CRS-R
22	Visual cognition in disorders of consciousness: from V1 to top-down attention.	Monti MM, Pickard JD, Owen AM.	2013	18	-82	2	passive	MCS	CRS-R
22	Visual cognition in disorders of consciousness: from V1 to top-down attention.	Monti MM, Pickard JD, Owen AM.	2013	-26	-94	2	passive	MCS	CRS-R
22	Visual cognition in disorders of consciousness: from V1 to top-down attention.	Monti MM, Pickard JD, Owen AM.	2013	-8	-34	0	passive	MCS	CRS-R
22	Visual cognition in disorders of consciousness: from V1 to top-down attention.	Monti MM, Pickard JD, Owen AM.	2013	10	-30	0	passive	MCS	CRS-R
22	Visual cognition in disorders of consciousness: from V1 to top-down attention.	Monti MM, Pickard JD, Owen AM.	2013	-38	-90	18	passive	MCS	CRS-R
22	Visual cognition in disorders of consciousness: from V1 to top-down attention.	Monti MM, Pickard JD, Owen AM.	2013	-28	-74	36	passive	MCS	CRS-R
22	Visual cognition in disorders of consciousness: from V1 to top-down attention.	Monti MM, Pickard JD, Owen AM.	2013	-52	-70	0	passive	MCS	CRS-R
22	Visual cognition in disorders of consciousness: from V1 to top-down attention.	Monti MM, Pickard JD, Owen AM.	2013	38	-80	6	passive	MCS	CRS-R
22	Visual cognition in disorders of consciousness: from V1 to top-down attention.	Monti MM, Pickard JD, Owen AM.	2013	36	-84	14	passive	MCS	CRS-R
22	Visual cognition in disorders of consciousness: from V1 to top-down attention.	Monti MM, Pickard JD, Owen AM.	2013	-10	-78	8	passive	MCS	CRS-R
22	Visual cognition in disorders of consciousness: from V1 to top-down attention.	Monti MM, Pickard JD, Owen AM.	2013	6	-84	2	passive	MCS	CRS-R
22	Visual cognition in disorders of consciousness: from V1 to top-down attention.	Monti MM, Pickard JD, Owen AM.	2013	18	-90	36	passive	MCS	CRS-R
22	Visual cognition in disorders of consciousness: from V1 to top-down attention.	Monti MM, Pickard JD, Owen AM.	2013	-16	-104	12	passive	MCS	CRS-R
22	Visual cognition in disorders of consciousness: from V1 to top-down attention.	Monti MM, Pickard JD, Owen AM.	2013	46	-72	8	passive	MCS	CRS-R
22	Visual cognition in disorders of consciousness: from V1 to top-down attention.	Monti MM, Pickard JD, Owen AM.	2013	-36	-74	10	passive	MCS	CRS-R
22	Visual cognition in disorders of consciousness: from V1 to top-down attention.	Monti MM, Pickard JD, Owen AM.	2013	-52	-64	38	passive	MCS	CRS-R
22	Visual cognition in disorders of consciousness: from V1 to top-down attention.	Monti MM, Pickard JD, Owen AM.	2013	42	-78	-8	passive	MCS	CRS-R
22	Visual cognition in disorders of consciousness: from V1 to top-down attention.	Monti MM, Pickard JD, Owen AM.	2013	52	-78	2	passive	MCS	CRS-R
22	Visual cognition in disorders of consciousness: from V1 to top-down attention.	Monti MM, Pickard JD, Owen AM.	2013	46	-54	-16	passive	MCS	CRS-R
22	Visual cognition in disorders of consciousness: from V1 to top-down attention.	Monti MM, Pickard JD, Owen AM.	2013	-8	-82	-2	passive	MCS	CRS-R
22	Visual cognition in disorders of consciousness: from V1 to top-down attention.	Monti MM, Pickard JD, Owen AM.	2013	-48	-52	-18	passive	MCS	CRS-R
22	Visual cognition in disorders of consciousness: from V1 to top-down attention.	Monti MM, Pickard JD, Owen AM.	2013	8	-86	4	passive	MCS	CRS-R
22	Visual cognition in disorders of consciousness: from V1 to top-down attention.	Monti MM, Pickard JD, Owen AM.	2013	-24	-48	-8	passive	MCS	CRS-R
22	Visual cognition in disorders of consciousness: from V1 to top-down attention.	Monti MM, Pickard JD, Owen AM.	2013	22	-42	-10	passive	MCS	CRS-R
22	Visual cognition in disorders of consciousness: from V1 to top-down attention.	Monti MM, Pickard JD, Owen AM.	2013	-22	-92	-10	passive	MCS	CRS-R
22	Visual cognition in disorders of consciousness: from V1 to top-down attention.	Monti MM, Pickard JD, Owen AM.	2013	48	-50	27	passive	MCS	CRS-R
22	Visual cognition in disorders of consciousness: from V1 to top-down attention.	Monti MM, Pickard JD, Owen AM.	2013	46	-70	-14	passive	MCS	CRS-R
22	Visual cognition in disorders of consciousness: from V1 to top-down attention.	Monti MM, Pickard JD, Owen AM.	2013	-42	-68	-16	passive	MCS	CRS-R
22	Visual cognition in disorders of consciousness: from V1 to top-down attention.	Monti MM, Pickard JD, Owen AM.	2013	24	-44	-12	passive	MCS	CRS-R
22	Visual cognition in disorders of consciousness: from V1 to top-down attention.	Monti MM, Pickard JD, Owen AM.	2013	-24	-48	-14	passive	MCS	CRS-R
				// Reference=MNI
				// Study23
				// Subjects=1
23	Assessing residual reasoning ability in overtly non-communicative patients using fMRI.	Hampshire A, Parkin BL, Cusack R, Espejo DF, Allanson J, Kamau E, Pickard JD, Owen AM.	2013	25	-15	20	active	UWS	CRS
23	Assessing residual reasoning ability in overtly non-communicative patients using fMRI.	Hampshire A, Parkin BL, Cusack R, Espejo DF, Allanson J, Kamau E, Pickard JD, Owen AM.	2013	-17	-84	28	active	UWS	CRS
23	Assessing residual reasoning ability in overtly non-communicative patients using fMRI.	Hampshire A, Parkin BL, Cusack R, Espejo DF, Allanson J, Kamau E, Pickard JD, Owen AM.	2013	-39	-6	51	active	UWS	CRS
				// Reference=MNI
				// Study24
				// Subjects=25
24	Deactivation of the default mode network as a marker of impaired consciousness: an fMRI study.	Crone JS, Ladurner G, Höller Y, Golaszewski S, Trinka E, Kronbichler M.	2011	-60	-30	0	passive	UWS	CRS-R and Wessex Head Injury Matrix
24	Deactivation of the default mode network as a marker of impaired consciousness: an fMRI study.	Crone JS, Ladurner G, Höller Y, Golaszewski S, Trinka E, Kronbichler M.	2011	-60	-30	0	passive	UWS	CRS-R and Wessex Head Injury Matrix
24	Deactivation of the default mode network as a marker of impaired consciousness: an fMRI study.	Crone JS, Ladurner G, Höller Y, Golaszewski S, Trinka E, Kronbichler M.	2011	-60	-30	0	passive	UWS	CRS-R and Wessex Head Injury Matrix
24	Deactivation of the default mode network as a marker of impaired consciousness: an fMRI study.	Crone JS, Ladurner G, Höller Y, Golaszewski S, Trinka E, Kronbichler M.	2011	-60	-30	0	passive	UWS	CRS-R and Wessex Head Injury Matrix
24	Deactivation of the default mode network as a marker of impaired consciousness: an fMRI study.	Crone JS, Ladurner G, Höller Y, Golaszewski S, Trinka E, Kronbichler M.	2011	-60	-30	0	passive	UWS	CRS-R and Wessex Head Injury Matrix
24	Deactivation of the default mode network as a marker of impaired consciousness: an fMRI study.	Crone JS, Ladurner G, Höller Y, Golaszewski S, Trinka E, Kronbichler M.	2011	-60	-30	0	passive	UWS	CRS-R and Wessex Head Injury Matrix
24	Deactivation of the default mode network as a marker of impaired consciousness: an fMRI study.	Crone JS, Ladurner G, Höller Y, Golaszewski S, Trinka E, Kronbichler M.	2011	-60	-30	0	passive	UWS	CRS-R and Wessex Head Injury Matrix
24	Deactivation of the default mode network as a marker of impaired consciousness: an fMRI study.	Crone JS, Ladurner G, Höller Y, Golaszewski S, Trinka E, Kronbichler M.	2011	-60	-30	0	passive	UWS	CRS-R and Wessex Head Injury Matrix
24	Deactivation of the default mode network as a marker of impaired consciousness: an fMRI study.	Crone JS, Ladurner G, Höller Y, Golaszewski S, Trinka E, Kronbichler M.	2011	-60	-30	0	passive	UWS	CRS-R and Wessex Head Injury Matrix
24	Deactivation of the default mode network as a marker of impaired consciousness: an fMRI study.	Crone JS, Ladurner G, Höller Y, Golaszewski S, Trinka E, Kronbichler M.	2011	-60	-30	0	passive	UWS	CRS-R and Wessex Head Injury Matrix
24	Deactivation of the default mode network as a marker of impaired consciousness: an fMRI study.	Crone JS, Ladurner G, Höller Y, Golaszewski S, Trinka E, Kronbichler M.	2011	-60	-30	0	passive	UWS	CRS-R and Wessex Head Injury Matrix
24	Deactivation of the default mode network as a marker of impaired consciousness: an fMRI study.	Crone JS, Ladurner G, Höller Y, Golaszewski S, Trinka E, Kronbichler M.	2011	-60	-30	0	passive	UWS	CRS-R and Wessex Head Injury Matrix
24	Deactivation of the default mode network as a marker of impaired consciousness: an fMRI study.	Crone JS, Ladurner G, Höller Y, Golaszewski S, Trinka E, Kronbichler M.	2011	-60	-30	0	passive	UWS	CRS-R and Wessex Head Injury Matrix
24	Deactivation of the default mode network as a marker of impaired consciousness: an fMRI study.	Crone JS, Ladurner G, Höller Y, Golaszewski S, Trinka E, Kronbichler M.	2011	-60	-30	0	passive	UWS	CRS-R and Wessex Head Injury Matrix
24	Deactivation of the default mode network as a marker of impaired consciousness: an fMRI study.	Crone JS, Ladurner G, Höller Y, Golaszewski S, Trinka E, Kronbichler M.	2011	-60	-30	0	passive	MCS	CRS-R and Wessex Head Injury Matrix
24	Deactivation of the default mode network as a marker of impaired consciousness: an fMRI study.	Crone JS, Ladurner G, Höller Y, Golaszewski S, Trinka E, Kronbichler M.	2011	-60	-30	0	passive	MCS	CRS-R and Wessex Head Injury Matrix
24	Deactivation of the default mode network as a marker of impaired consciousness: an fMRI study.	Crone JS, Ladurner G, Höller Y, Golaszewski S, Trinka E, Kronbichler M.	2011	-60	-30	0	passive	MCS	CRS-R and Wessex Head Injury Matrix
24	Deactivation of the default mode network as a marker of impaired consciousness: an fMRI study.	Crone JS, Ladurner G, Höller Y, Golaszewski S, Trinka E, Kronbichler M.	2011	-60	-30	0	passive	MCS	CRS-R and Wessex Head Injury Matrix
24	Deactivation of the default mode network as a marker of impaired consciousness: an fMRI study.	Crone JS, Ladurner G, Höller Y, Golaszewski S, Trinka E, Kronbichler M.	2011	-60	-30	0	passive	MCS	CRS-R and Wessex Head Injury Matrix
24	Deactivation of the default mode network as a marker of impaired consciousness: an fMRI study.	Crone JS, Ladurner G, Höller Y, Golaszewski S, Trinka E, Kronbichler M.	2011	-60	-30	0	passive	MCS	CRS-R and Wessex Head Injury Matrix
24	Deactivation of the default mode network as a marker of impaired consciousness: an fMRI study.	Crone JS, Ladurner G, Höller Y, Golaszewski S, Trinka E, Kronbichler M.	2011	-60	-30	0	passive	MCS	CRS-R and Wessex Head Injury Matrix
24	Deactivation of the default mode network as a marker of impaired consciousness: an fMRI study.	Crone JS, Ladurner G, Höller Y, Golaszewski S, Trinka E, Kronbichler M.	2011	-60	-30	0	passive	MCS	CRS-R and Wessex Head Injury Matrix
24	Deactivation of the default mode network as a marker of impaired consciousness: an fMRI study.	Crone JS, Ladurner G, Höller Y, Golaszewski S, Trinka E, Kronbichler M.	2011	-44	22	12	passive	UWS	CRS-R and Wessex Head Injury Matrix
24	Deactivation of the default mode network as a marker of impaired consciousness: an fMRI study.	Crone JS, Ladurner G, Höller Y, Golaszewski S, Trinka E, Kronbichler M.	2011	-50	16	30	passive	UWS	CRS-R and Wessex Head Injury Matrix
24	Deactivation of the default mode network as a marker of impaired consciousness: an fMRI study.	Crone JS, Ladurner G, Höller Y, Golaszewski S, Trinka E, Kronbichler M.	2011	-44	22	12	passive	UWS	CRS-R and Wessex Head Injury Matrix
24	Deactivation of the default mode network as a marker of impaired consciousness: an fMRI study.	Crone JS, Ladurner G, Höller Y, Golaszewski S, Trinka E, Kronbichler M.	2011	-50	16	30	passive	UWS	CRS-R and Wessex Head Injury Matrix
24	Deactivation of the default mode network as a marker of impaired consciousness: an fMRI study.	Crone JS, Ladurner G, Höller Y, Golaszewski S, Trinka E, Kronbichler M.	2011	-44	22	12	passive	UWS	CRS-R and Wessex Head Injury Matrix
24	Deactivation of the default mode network as a marker of impaired consciousness: an fMRI study.	Crone JS, Ladurner G, Höller Y, Golaszewski S, Trinka E, Kronbichler M.	2011	-50	16	30	passive	UWS	CRS-R and Wessex Head Injury Matrix
24	Deactivation of the default mode network as a marker of impaired consciousness: an fMRI study.	Crone JS, Ladurner G, Höller Y, Golaszewski S, Trinka E, Kronbichler M.	2011	-44	22	12	passive	UWS	CRS-R and Wessex Head Injury Matrix
24	Deactivation of the default mode network as a marker of impaired consciousness: an fMRI study.	Crone JS, Ladurner G, Höller Y, Golaszewski S, Trinka E, Kronbichler M.	2011	-50	16	30	passive	UWS	CRS-R and Wessex Head Injury Matrix
24	Deactivation of the default mode network as a marker of impaired consciousness: an fMRI study.	Crone JS, Ladurner G, Höller Y, Golaszewski S, Trinka E, Kronbichler M.	2011	-44	22	12	passive	UWS	CRS-R and Wessex Head Injury Matrix
24	Deactivation of the default mode network as a marker of impaired consciousness: an fMRI study.	Crone JS, Ladurner G, Höller Y, Golaszewski S, Trinka E, Kronbichler M.	2011	-50	16	30	passive	UWS	CRS-R and Wessex Head Injury Matrix
24	Deactivation of the default mode network as a marker of impaired consciousness: an fMRI study.	Crone JS, Ladurner G, Höller Y, Golaszewski S, Trinka E, Kronbichler M.	2011	-44	22	12	passive	UWS	CRS-R and Wessex Head Injury Matrix
24	Deactivation of the default mode network as a marker of impaired consciousness: an fMRI study.	Crone JS, Ladurner G, Höller Y, Golaszewski S, Trinka E, Kronbichler M.	2011	-50	16	30	passive	UWS	CRS-R and Wessex Head Injury Matrix
24	Deactivation of the default mode network as a marker of impaired consciousness: an fMRI study.	Crone JS, Ladurner G, Höller Y, Golaszewski S, Trinka E, Kronbichler M.	2011	-44	22	12	passive	UWS	CRS-R and Wessex Head Injury Matrix
24	Deactivation of the default mode network as a marker of impaired consciousness: an fMRI study.	Crone JS, Ladurner G, Höller Y, Golaszewski S, Trinka E, Kronbichler M.	2011	-50	16	30	passive	UWS	CRS-R and Wessex Head Injury Matrix
24	Deactivation of the default mode network as a marker of impaired consciousness: an fMRI study.	Crone JS, Ladurner G, Höller Y, Golaszewski S, Trinka E, Kronbichler M.	2011	-44	22	12	passive	UWS	CRS-R and Wessex Head Injury Matrix
24	Deactivation of the default mode network as a marker of impaired consciousness: an fMRI study.	Crone JS, Ladurner G, Höller Y, Golaszewski S, Trinka E, Kronbichler M.	2011	-50	16	30	passive	UWS	CRS-R and Wessex Head Injury Matrix
24	Deactivation of the default mode network as a marker of impaired consciousness: an fMRI study.	Crone JS, Ladurner G, Höller Y, Golaszewski S, Trinka E, Kronbichler M.	2011	-44	22	12	passive	UWS	CRS-R and Wessex Head Injury Matrix
24	Deactivation of the default mode network as a marker of impaired consciousness: an fMRI study.	Crone JS, Ladurner G, Höller Y, Golaszewski S, Trinka E, Kronbichler M.	2011	-50	16	30	passive	UWS	CRS-R and Wessex Head Injury Matrix
24	Deactivation of the default mode network as a marker of impaired consciousness: an fMRI study.	Crone JS, Ladurner G, Höller Y, Golaszewski S, Trinka E, Kronbichler M.	2011	-44	22	12	passive	MCS	CRS-R and Wessex Head Injury Matrix
24	Deactivation of the default mode network as a marker of impaired consciousness: an fMRI study.	Crone JS, Ladurner G, Höller Y, Golaszewski S, Trinka E, Kronbichler M.	2011	-50	16	30	passive	MCS	CRS-R and Wessex Head Injury Matrix
24	Deactivation of the default mode network as a marker of impaired consciousness: an fMRI study.	Crone JS, Ladurner G, Höller Y, Golaszewski S, Trinka E, Kronbichler M.	2011	-44	22	12	passive	MCS	CRS-R and Wessex Head Injury Matrix
24	Deactivation of the default mode network as a marker of impaired consciousness: an fMRI study.	Crone JS, Ladurner G, Höller Y, Golaszewski S, Trinka E, Kronbichler M.	2011	-50	16	30	passive	MCS	CRS-R and Wessex Head Injury Matrix
24	Deactivation of the default mode network as a marker of impaired consciousness: an fMRI study.	Crone JS, Ladurner G, Höller Y, Golaszewski S, Trinka E, Kronbichler M.	2011	-44	22	12	passive	MCS	CRS-R and Wessex Head Injury Matrix
24	Deactivation of the default mode network as a marker of impaired consciousness: an fMRI study.	Crone JS, Ladurner G, Höller Y, Golaszewski S, Trinka E, Kronbichler M.	2011	-50	16	30	passive	MCS	CRS-R and Wessex Head Injury Matrix
24	Deactivation of the default mode network as a marker of impaired consciousness: an fMRI study.	Crone JS, Ladurner G, Höller Y, Golaszewski S, Trinka E, Kronbichler M.	2011	-44	22	12	passive	MCS	CRS-R and Wessex Head Injury Matrix
24	Deactivation of the default mode network as a marker of impaired consciousness: an fMRI study.	Crone JS, Ladurner G, Höller Y, Golaszewski S, Trinka E, Kronbichler M.	2011	-50	16	30	passive	MCS	CRS-R and Wessex Head Injury Matrix
24	Deactivation of the default mode network as a marker of impaired consciousness: an fMRI study.	Crone JS, Ladurner G, Höller Y, Golaszewski S, Trinka E, Kronbichler M.	2011	-44	22	12	passive	MCS	CRS-R and Wessex Head Injury Matrix
24	Deactivation of the default mode network as a marker of impaired consciousness: an fMRI study.	Crone JS, Ladurner G, Höller Y, Golaszewski S, Trinka E, Kronbichler M.	2011	-50	16	30	passive	MCS	CRS-R and Wessex Head Injury Matrix
				// Reference=MNI
				// Study25
				// Subjects=5
25	Functional imaging reveals movement preparatory activity in the vegetative state.	Bekinschtein TA, Manes FF, Villarreal M, Owen AM, Della-Maggiore V.	2011	58	-22	7	passive	UWS	CRS-R
25	Functional imaging reveals movement preparatory activity in the vegetative state.	Bekinschtein TA, Manes FF, Villarreal M, Owen AM, Della-Maggiore V.	2011	-53	-21	7	passive	UWS	CRS-R
25	Functional imaging reveals movement preparatory activity in the vegetative state.	Bekinschtein TA, Manes FF, Villarreal M, Owen AM, Della-Maggiore V.	2011	57	-37	-1	passive	UWS	CRS-R
25	Functional imaging reveals movement preparatory activity in the vegetative state.	Bekinschtein TA, Manes FF, Villarreal M, Owen AM, Della-Maggiore V.	2011	-56	-34	-2	passive	UWS	CRS-R
25	Functional imaging reveals movement preparatory activity in the vegetative state.	Bekinschtein TA, Manes FF, Villarreal M, Owen AM, Della-Maggiore V.	2011	-39	-6	51	passive	UWS	CRS-R
25	Functional imaging reveals movement preparatory activity in the vegetative state.	Bekinschtein TA, Manes FF, Villarreal M, Owen AM, Della-Maggiore V.	2011	58	-22	7	passive	UWS	CRS-R
25	Functional imaging reveals movement preparatory activity in the vegetative state.	Bekinschtein TA, Manes FF, Villarreal M, Owen AM, Della-Maggiore V.	2011	-53	-21	7	passive	UWS	CRS-R
25	Functional imaging reveals movement preparatory activity in the vegetative state.	Bekinschtein TA, Manes FF, Villarreal M, Owen AM, Della-Maggiore V.	2011	-56	-34	-2	passive	UWS	CRS-R
25	Functional imaging reveals movement preparatory activity in the vegetative state.	Bekinschtein TA, Manes FF, Villarreal M, Owen AM, Della-Maggiore V.	2011	57	-37	-1	passive	UWS	CRS-R
25	Functional imaging reveals movement preparatory activity in the vegetative state.	Bekinschtein TA, Manes FF, Villarreal M, Owen AM, Della-Maggiore V.	2011	-53	-21	7	passive	UWS	CRS-R
25	Functional imaging reveals movement preparatory activity in the vegetative state.	Bekinschtein TA, Manes FF, Villarreal M, Owen AM, Della-Maggiore V.	2011	-56	-34	-2	passive	UWS	CRS-R
25	Functional imaging reveals movement preparatory activity in the vegetative state.	Bekinschtein TA, Manes FF, Villarreal M, Owen AM, Della-Maggiore V.	2011	-39	-6	51	passive	UWS	CRS-R
25	Functional imaging reveals movement preparatory activity in the vegetative state.	Bekinschtein TA, Manes FF, Villarreal M, Owen AM, Della-Maggiore V.	2011	9	0	62	passive	UWS	CRS-R
25	Functional imaging reveals movement preparatory activity in the vegetative state.	Bekinschtein TA, Manes FF, Villarreal M, Owen AM, Della-Maggiore V.	2011	-5	5	61	passive	UWS	CRS-R
25	Functional imaging reveals movement preparatory activity in the vegetative state.	Bekinschtein TA, Manes FF, Villarreal M, Owen AM, Della-Maggiore V.	2011	-53	-21	7	passive	UWS	CRS-R
25	Functional imaging reveals movement preparatory activity in the vegetative state.	Bekinschtein TA, Manes FF, Villarreal M, Owen AM, Della-Maggiore V.	2011	-53	-21	7	passive	UWS	CRS-R
				// Reference=MNI
				// Study26
				// Subjects=8
26	A network approach to assessing cognition in disorders of consciousness.	Rodriguez Moreno D, Schiff ND, Giacino J, Kalmar K, Hirsch J.	2010	-6	-80	27	active	MCS	CRS-R
26	A network approach to assessing cognition in disorders of consciousness.	Rodriguez Moreno D, Schiff ND, Giacino J, Kalmar K, Hirsch J.	2010	37	-80	19	active	MCS	CRS-R
26	A network approach to assessing cognition in disorders of consciousness.	Rodriguez Moreno D, Schiff ND, Giacino J, Kalmar K, Hirsch J.	2010	34	-39	-20	active	MCS	CRS-R
26	A network approach to assessing cognition in disorders of consciousness.	Rodriguez Moreno D, Schiff ND, Giacino J, Kalmar K, Hirsch J.	2010	24	-81	31	active	MCS	CRS-R
26	A network approach to assessing cognition in disorders of consciousness.	Rodriguez Moreno D, Schiff ND, Giacino J, Kalmar K, Hirsch J.	2010	-17	-84	28	active	MCS	CRS-R
26	A network approach to assessing cognition in disorders of consciousness.	Rodriguez Moreno D, Schiff ND, Giacino J, Kalmar K, Hirsch J.	2010	22	31	44	active	MCS	CRS-R
26	A network approach to assessing cognition in disorders of consciousness.	Rodriguez Moreno D, Schiff ND, Giacino J, Kalmar K, Hirsch J.	2010	-18	35	42	active	MCS	CRS-R
26	A network approach to assessing cognition in disorders of consciousness.	Rodriguez Moreno D, Schiff ND, Giacino J, Kalmar K, Hirsch J.	2010	7	-32	68	active	MCS	CRS-R
26	A network approach to assessing cognition in disorders of consciousness.	Rodriguez Moreno D, Schiff ND, Giacino J, Kalmar K, Hirsch J.	2010	14	-79	28	active	MCS	CRS-R
26	A network approach to assessing cognition in disorders of consciousness.	Rodriguez Moreno D, Schiff ND, Giacino J, Kalmar K, Hirsch J.	2010	16	-67	-4	active	MCS	CRS-R
26	A network approach to assessing cognition in disorders of consciousness.	Rodriguez Moreno D, Schiff ND, Giacino J, Kalmar K, Hirsch J.	2010	-15	-68	-5	active	MCS	CRS-R
26	A network approach to assessing cognition in disorders of consciousness.	Rodriguez Moreno D, Schiff ND, Giacino J, Kalmar K, Hirsch J.	2010	34	-39	-20	active	MCS	CRS-R
26	A network approach to assessing cognition in disorders of consciousness.	Rodriguez Moreno D, Schiff ND, Giacino J, Kalmar K, Hirsch J.	2010	-31	-40	-20	active	MCS	CRS-R
26	A network approach to assessing cognition in disorders of consciousness.	Rodriguez Moreno D, Schiff ND, Giacino J, Kalmar K, Hirsch J.	2010	46	-46	50	active	MCS	CRS-R
26	A network approach to assessing cognition in disorders of consciousness.	Rodriguez Moreno D, Schiff ND, Giacino J, Kalmar K, Hirsch J.	2010	-43	-46	47	active	MCS	CRS-R
26	A network approach to assessing cognition in disorders of consciousness.	Rodriguez Moreno D, Schiff ND, Giacino J, Kalmar K, Hirsch J.	2010	7	-32	68	active	MCS	CRS-R
26	A network approach to assessing cognition in disorders of consciousness.	Rodriguez Moreno D, Schiff ND, Giacino J, Kalmar K, Hirsch J.	2010	-8	-25	70	active	MCS	CRS-R
26	A network approach to assessing cognition in disorders of consciousness.	Rodriguez Moreno D, Schiff ND, Giacino J, Kalmar K, Hirsch J.	2010	-6	-80	27	active	MCS	CRS-R
26	A network approach to assessing cognition in disorders of consciousness.	Rodriguez Moreno D, Schiff ND, Giacino J, Kalmar K, Hirsch J.	2010	37	-80	19	active	MCS	CRS-R
26	A network approach to assessing cognition in disorders of consciousness.	Rodriguez Moreno D, Schiff ND, Giacino J, Kalmar K, Hirsch J.	2010	-32	-81	16	active	MCS	CRS-R
26	A network approach to assessing cognition in disorders of consciousness.	Rodriguez Moreno D, Schiff ND, Giacino J, Kalmar K, Hirsch J.	2010	38	33	34	active	MCS	CRS-R
26	A network approach to assessing cognition in disorders of consciousness.	Rodriguez Moreno D, Schiff ND, Giacino J, Kalmar K, Hirsch J.	2010	-33	33	35	active	MCS	CRS-R
26	A network approach to assessing cognition in disorders of consciousness.	Rodriguez Moreno D, Schiff ND, Giacino J, Kalmar K, Hirsch J.	2010	7	-32	68	active	MCS	CRS-R
26	A network approach to assessing cognition in disorders of consciousness.	Rodriguez Moreno D, Schiff ND, Giacino J, Kalmar K, Hirsch J.	2010	-8	-25	70	active	MCS	CRS-R
26	A network approach to assessing cognition in disorders of consciousness.	Rodriguez Moreno D, Schiff ND, Giacino J, Kalmar K, Hirsch J.	2010	14	-79	28	active	MCS	CRS-R
26	A network approach to assessing cognition in disorders of consciousness.	Rodriguez Moreno D, Schiff ND, Giacino J, Kalmar K, Hirsch J.	2010	-6	-80	27	active	MCS	CRS-R
26	A network approach to assessing cognition in disorders of consciousness.	Rodriguez Moreno D, Schiff ND, Giacino J, Kalmar K, Hirsch J.	2010	37	-80	19	active	MCS	CRS-R
26	A network approach to assessing cognition in disorders of consciousness.	Rodriguez Moreno D, Schiff ND, Giacino J, Kalmar K, Hirsch J.	2010	-32	-81	16	active	MCS	CRS-R
26	A network approach to assessing cognition in disorders of consciousness.	Rodriguez Moreno D, Schiff ND, Giacino J, Kalmar K, Hirsch J.	2010	7	-32	68	active	MCS	CRS-R
26	A network approach to assessing cognition in disorders of consciousness.	Rodriguez Moreno D, Schiff ND, Giacino J, Kalmar K, Hirsch J.	2010	-8	-25	70	active	MCS	CRS-R
26	A network approach to assessing cognition in disorders of consciousness.	Rodriguez Moreno D, Schiff ND, Giacino J, Kalmar K, Hirsch J.	2010	14	-79	28	active	MCS	CRS-R
26	A network approach to assessing cognition in disorders of consciousness.	Rodriguez Moreno D, Schiff ND, Giacino J, Kalmar K, Hirsch J.	2010	-6	-80	27	active	MCS	CRS-R
26	A network approach to assessing cognition in disorders of consciousness.	Rodriguez Moreno D, Schiff ND, Giacino J, Kalmar K, Hirsch J.	2010	16	-67	-4	active	MCS	CRS-R
26	A network approach to assessing cognition in disorders of consciousness.	Rodriguez Moreno D, Schiff ND, Giacino J, Kalmar K, Hirsch J.	2010	37	-80	19	active	MCS	CRS-R
26	A network approach to assessing cognition in disorders of consciousness.	Rodriguez Moreno D, Schiff ND, Giacino J, Kalmar K, Hirsch J.	2010	-32	-81	16	active	MCS	CRS-R
26	A network approach to assessing cognition in disorders of consciousness.	Rodriguez Moreno D, Schiff ND, Giacino J, Kalmar K, Hirsch J.	2010	34	-39	-20	active	MCS	CRS-R
26	A network approach to assessing cognition in disorders of consciousness.	Rodriguez Moreno D, Schiff ND, Giacino J, Kalmar K, Hirsch J.	2010	46	-46	50	active	MCS	CRS-R
26	A network approach to assessing cognition in disorders of consciousness.	Rodriguez Moreno D, Schiff ND, Giacino J, Kalmar K, Hirsch J.	2010	16	-67	-4	active	MCS	CRS-R
26	A network approach to assessing cognition in disorders of consciousness.	Rodriguez Moreno D, Schiff ND, Giacino J, Kalmar K, Hirsch J.	2010	-15	-68	-5	active	MCS	CRS-R
26	A network approach to assessing cognition in disorders of consciousness.	Rodriguez Moreno D, Schiff ND, Giacino J, Kalmar K, Hirsch J.	2010	14	-79	28	active	UWS	CRS-R
26	A network approach to assessing cognition in disorders of consciousness.	Rodriguez Moreno D, Schiff ND, Giacino J, Kalmar K, Hirsch J.	2010	-6	-80	27	active	UWS	CRS-R
26	A network approach to assessing cognition in disorders of consciousness.	Rodriguez Moreno D, Schiff ND, Giacino J, Kalmar K, Hirsch J.	2010	37	-80	19	active	UWS	CRS-R
26	A network approach to assessing cognition in disorders of consciousness.	Rodriguez Moreno D, Schiff ND, Giacino J, Kalmar K, Hirsch J.	2010	-32	-81	16	active	UWS	CRS-R
26	A network approach to assessing cognition in disorders of consciousness.	Rodriguez Moreno D, Schiff ND, Giacino J, Kalmar K, Hirsch J.	2010	22	31	44	active	UWS	CRS-R
26	A network approach to assessing cognition in disorders of consciousness.	Rodriguez Moreno D, Schiff ND, Giacino J, Kalmar K, Hirsch J.	2010	-18	35	42	active	UWS	CRS-R
26	A network approach to assessing cognition in disorders of consciousness.	Rodriguez Moreno D, Schiff ND, Giacino J, Kalmar K, Hirsch J.	2010	33	53	11	active	UWS	CRS-R
26	A network approach to assessing cognition in disorders of consciousness.	Rodriguez Moreno D, Schiff ND, Giacino J, Kalmar K, Hirsch J.	2010	-33	33	35	active	UWS	CRS-R
26	A network approach to assessing cognition in disorders of consciousness.	Rodriguez Moreno D, Schiff ND, Giacino J, Kalmar K, Hirsch J.	2010	7	-32	68	active	UWS	CRS-R
26	A network approach to assessing cognition in disorders of consciousness.	Rodriguez Moreno D, Schiff ND, Giacino J, Kalmar K, Hirsch J.	2010	-8	-25	70	active	UWS	CRS-R
26	A network approach to assessing cognition in disorders of consciousness.	Rodriguez Moreno D, Schiff ND, Giacino J, Kalmar K, Hirsch J.	2010	-42	-23	49	active	UWS	CRS-R
26	A network approach to assessing cognition in disorders of consciousness.	Rodriguez Moreno D, Schiff ND, Giacino J, Kalmar K, Hirsch J.	2010	-6	-80	27	active	UWS	CRS-R
26	A network approach to assessing cognition in disorders of consciousness.	Rodriguez Moreno D, Schiff ND, Giacino J, Kalmar K, Hirsch J.	2010	-32	-81	16	active	UWS	CRS-R
26	A network approach to assessing cognition in disorders of consciousness.	Rodriguez Moreno D, Schiff ND, Giacino J, Kalmar K, Hirsch J.	2010	-33	33	35	active	UWS	CRS-R
26	A network approach to assessing cognition in disorders of consciousness.	Rodriguez Moreno D, Schiff ND, Giacino J, Kalmar K, Hirsch J.	2010	-43	-46	47	active	UWS	CRS-R
26	A network approach to assessing cognition in disorders of consciousness.	Rodriguez Moreno D, Schiff ND, Giacino J, Kalmar K, Hirsch J.	2010	14	-79	28	active	UWS	CRS-R
26	A network approach to assessing cognition in disorders of consciousness.	Rodriguez Moreno D, Schiff ND, Giacino J, Kalmar K, Hirsch J.	2010	-6	-80	27	active	UWS	CRS-R
26	A network approach to assessing cognition in disorders of consciousness.	Rodriguez Moreno D, Schiff ND, Giacino J, Kalmar K, Hirsch J.	2010	46	-46	50	active	UWS	CRS-R
26	A network approach to assessing cognition in disorders of consciousness.	Rodriguez Moreno D, Schiff ND, Giacino J, Kalmar K, Hirsch J.	2010	-43	-46	47	active	UWS	CRS-R
				// Reference=MNI
				// Study27
				// Subjects=1
27	Combination of diffusion tensor and functional magnetic resonance imaging during recovery from the vegetative state.	Fernández-Espejo D, Junque C, Cruse D, Bernabeu M, Roig-Rovira T, Fábregas N, Rivas E, Mercader JM.	2010	-53	-21	7	passive	UWS	Disability Rating Scale and LCSF
27	Combination of diffusion tensor and functional magnetic resonance imaging during recovery from the vegetative state.	Fernández-Espejo D, Junque C, Cruse D, Bernabeu M, Roig-Rovira T, Fábregas N, Rivas E, Mercader JM.	2010	-56	-34	2	passive	UWS	Disability Rating Scale and LCSF
				// Reference=MNI
				// Study28
				// Subjects=7
28	Anterior cingulate activity and the self in disorders of consciousness	Qin P, Di H, Liu Y, Yu S, Gong Q, Duncan N, Weng X, Laureys S, Northoff G.	2010	0	25	25	passive	UWS	GCS and CRS-R
28	Anterior cingulate activity and the self in disorders of consciousness	Qin P, Di H, Liu Y, Yu S, Gong Q, Duncan N, Weng X, Laureys S, Northoff G.	2010	7	1	64	passive	UWS	GCS and CRS-R
28	Anterior cingulate activity and the self in disorders of consciousness	Qin P, Di H, Liu Y, Yu S, Gong Q, Duncan N, Weng X, Laureys S, Northoff G.	2010	0	25	25	passive	UWS	GCS and CRS-R
28	Anterior cingulate activity and the self in disorders of consciousness	Qin P, Di H, Liu Y, Yu S, Gong Q, Duncan N, Weng X, Laureys S, Northoff G.	2010	2	-43	22	passive	UWS	GCS and CRS-R
28	Anterior cingulate activity and the self in disorders of consciousness	Qin P, Di H, Liu Y, Yu S, Gong Q, Duncan N, Weng X, Laureys S, Northoff G.	2010	8	11	38	passive	UWS	GCS and CRS-R
28	Anterior cingulate activity and the self in disorders of consciousness	Qin P, Di H, Liu Y, Yu S, Gong Q, Duncan N, Weng X, Laureys S, Northoff G.	2010	7	1	64	passive	UWS	GCS and CRS-R
28	Anterior cingulate activity and the self in disorders of consciousness	Qin P, Di H, Liu Y, Yu S, Gong Q, Duncan N, Weng X, Laureys S, Northoff G.	2010	0	25	25	passive	UWS	GCS and CRS-R
28	Anterior cingulate activity and the self in disorders of consciousness	Qin P, Di H, Liu Y, Yu S, Gong Q, Duncan N, Weng X, Laureys S, Northoff G.	2010	3	49	16	passive	UWS	GCS and CRS-R
28	Anterior cingulate activity and the self in disorders of consciousness	Qin P, Di H, Liu Y, Yu S, Gong Q, Duncan N, Weng X, Laureys S, Northoff G.	2010	2	-43	22	passive	UWS	GCS and CRS-R
28	Anterior cingulate activity and the self in disorders of consciousness	Qin P, Di H, Liu Y, Yu S, Gong Q, Duncan N, Weng X, Laureys S, Northoff G.	2010	8	11	38	passive	UWS	GCS and CRS-R
28	Anterior cingulate activity and the self in disorders of consciousness	Qin P, Di H, Liu Y, Yu S, Gong Q, Duncan N, Weng X, Laureys S, Northoff G.	2010	7	1	64	passive	UWS	GCS and CRS-R
28	Anterior cingulate activity and the self in disorders of consciousness	Qin P, Di H, Liu Y, Yu S, Gong Q, Duncan N, Weng X, Laureys S, Northoff G.	2010	0	25	25	passive	UWS	GCS and CRS-R
28	Anterior cingulate activity and the self in disorders of consciousness	Qin P, Di H, Liu Y, Yu S, Gong Q, Duncan N, Weng X, Laureys S, Northoff G.	2010	8	11	38	passive	MCS	GCS and CRS-R
28	Anterior cingulate activity and the self in disorders of consciousness	Qin P, Di H, Liu Y, Yu S, Gong Q, Duncan N, Weng X, Laureys S, Northoff G.	2010	7	1	64	passive	MCS	GCS and CRS-R
28	Anterior cingulate activity and the self in disorders of consciousness	Qin P, Di H, Liu Y, Yu S, Gong Q, Duncan N, Weng X, Laureys S, Northoff G.	2010	0	25	25	passive	MCS	GCS and CRS-R
28	Anterior cingulate activity and the self in disorders of consciousness	Qin P, Di H, Liu Y, Yu S, Gong Q, Duncan N, Weng X, Laureys S, Northoff G.	2010	3	49	16	passive	MCS	GCS and CRS-R
28	Anterior cingulate activity and the self in disorders of consciousness	Qin P, Di H, Liu Y, Yu S, Gong Q, Duncan N, Weng X, Laureys S, Northoff G.	2010	2	-43	22	passive	MCS	GCS and CRS-R
28	Anterior cingulate activity and the self in disorders of consciousness	Qin P, Di H, Liu Y, Yu S, Gong Q, Duncan N, Weng X, Laureys S, Northoff G.	2010	8	11	38	passive	MCS	GCS and CRS-R
28	Anterior cingulate activity and the self in disorders of consciousness	Qin P, Di H, Liu Y, Yu S, Gong Q, Duncan N, Weng X, Laureys S, Northoff G.	2010	7	1	64	passive	MCS	GCS and CRS-R
28	Anterior cingulate activity and the self in disorders of consciousness	Qin P, Di H, Liu Y, Yu S, Gong Q, Duncan N, Weng X, Laureys S, Northoff G.	2010	0	25	25	passive	MCS	GCS and CRS-R
28	Anterior cingulate activity and the self in disorders of consciousness	Qin P, Di H, Liu Y, Yu S, Gong Q, Duncan N, Weng X, Laureys S, Northoff G.	2010	3	49	16	passive	MCS	GCS and CRS-R
28	Anterior cingulate activity and the self in disorders of consciousness	Qin P, Di H, Liu Y, Yu S, Gong Q, Duncan N, Weng X, Laureys S, Northoff G.	2010	2	-43	22	passive	MCS	GCS and CRS-R
28	Anterior cingulate activity and the self in disorders of consciousness	Qin P, Di H, Liu Y, Yu S, Gong Q, Duncan N, Weng X, Laureys S, Northoff G.	2010	8	11	38	passive	MCS	GCS and CRS-R
28	Anterior cingulate activity and the self in disorders of consciousness	Qin P, Di H, Liu Y, Yu S, Gong Q, Duncan N, Weng X, Laureys S, Northoff G.	2010	7	1	64	passive	MCS	GCS and CRS-R
28	Anterior cingulate activity and the self in disorders of consciousness	Qin P, Di H, Liu Y, Yu S, Gong Q, Duncan N, Weng X, Laureys S, Northoff G.	2010	0	25	25	passive	MCS	GCS and CRS-R
28	Anterior cingulate activity and the self in disorders of consciousness	Qin P, Di H, Liu Y, Yu S, Gong Q, Duncan N, Weng X, Laureys S, Northoff G.	2010	3	49	16	passive	MCS	GCS and CRS-R
28	Anterior cingulate activity and the self in disorders of consciousness	Qin P, Di H, Liu Y, Yu S, Gong Q, Duncan N, Weng X, Laureys S, Northoff G.	2010	2	-43	22	passive	MCS	GCS and CRS-R
				// Reference=MNI
				// Study29
				// Subjects=5
29	Willful modulation of brain activity in disorders of consciousness.	Monti MM, Vanhaudenhuyse A, Coleman MR, Boly M, Pickard JD, Tshibanda L, Owen AM, Laureys S.	2010	-5	5	61	active	MCS	--
29	Willful modulation of brain activity in disorders of consciousness.	Monti MM, Vanhaudenhuyse A, Coleman MR, Boly M, Pickard JD, Tshibanda L, Owen AM, Laureys S.	2010	-5	5	61	active	UWS	--
29	Willful modulation of brain activity in disorders of consciousness.	Monti MM, Vanhaudenhuyse A, Coleman MR, Boly M, Pickard JD, Tshibanda L, Owen AM, Laureys S.	2010	-5	5	61	active	UWS	--
29	Willful modulation of brain activity in disorders of consciousness.	Monti MM, Vanhaudenhuyse A, Coleman MR, Boly M, Pickard JD, Tshibanda L, Owen AM, Laureys S.	2010	-5	5	61	active	UWS	--
29	Willful modulation of brain activity in disorders of consciousness.	Monti MM, Vanhaudenhuyse A, Coleman MR, Boly M, Pickard JD, Tshibanda L, Owen AM, Laureys S.	2010	-5	5	61	active	UWS	--
29	Willful modulation of brain activity in disorders of consciousness.	Monti MM, Vanhaudenhuyse A, Coleman MR, Boly M, Pickard JD, Tshibanda L, Owen AM, Laureys S.	2010	-21	-16	-21	active	MCS	--
29	Willful modulation of brain activity in disorders of consciousness.	Monti MM, Vanhaudenhuyse A, Coleman MR, Boly M, Pickard JD, Tshibanda L, Owen AM, Laureys S.	2010	-21	-16	-21	active	UWS	--
29	Willful modulation of brain activity in disorders of consciousness.	Monti MM, Vanhaudenhuyse A, Coleman MR, Boly M, Pickard JD, Tshibanda L, Owen AM, Laureys S.	2010	-21	-16	-21	active	UWS	--
29	Willful modulation of brain activity in disorders of consciousness.	Monti MM, Vanhaudenhuyse A, Coleman MR, Boly M, Pickard JD, Tshibanda L, Owen AM, Laureys S.	2010	25	-15	-22	active	MCS	--
29	Willful modulation of brain activity in disorders of consciousness.	Monti MM, Vanhaudenhuyse A, Coleman MR, Boly M, Pickard JD, Tshibanda L, Owen AM, Laureys S.	2010	25	-15	-22	active	UWS	--
				// Reference=MNI
				// Study30
				// Subjects=6
30	Abnormal functional MRI BOLD contrast in the vegetative state after severe traumatic brain injury.	Heelmann V, Lippert-Grüner M, Rommel T, Wedekind C.	2010	-13.62	-111.13	8.88	passive	UWS	GCS
30	Abnormal functional MRI BOLD contrast in the vegetative state after severe traumatic brain injury.	Heelmann V, Lippert-Grüner M, Rommel T, Wedekind C.	2010	34.43	-8.59	69.64	passive	UWS	GCS
30	Abnormal functional MRI BOLD contrast in the vegetative state after severe traumatic brain injury.	Heelmann V, Lippert-Grüner M, Rommel T, Wedekind C.	2010	68.41	-26.01	19.23	passive	UWS	GCS
30	Abnormal functional MRI BOLD contrast in the vegetative state after severe traumatic brain injury.	Heelmann V, Lippert-Grüner M, Rommel T, Wedekind C.	2010	-2.95	-107.66	-0.61	passive	UWS	GCS
30	Abnormal functional MRI BOLD contrast in the vegetative state after severe traumatic brain injury.	Heelmann V, Lippert-Grüner M, Rommel T, Wedekind C.	2010	-11.83	-83.21	-14.08	passive	UWS	GCS
30	Abnormal functional MRI BOLD contrast in the vegetative state after severe traumatic brain injury.	Heelmann V, Lippert-Grüner M, Rommel T, Wedekind C.	2010	73.02	-26.04	41.57	passive	UWS	GCS
30	Abnormal functional MRI BOLD contrast in the vegetative state after severe traumatic brain injury.	Heelmann V, Lippert-Grüner M, Rommel T, Wedekind C.	2010	-15.74	-108.59	13.15	passive	UWS	GCS
30	Abnormal functional MRI BOLD contrast in the vegetative state after severe traumatic brain injury.	Heelmann V, Lippert-Grüner M, Rommel T, Wedekind C.	2010	5.9	-86.41	19.55	passive	UWS	GCS
30	Abnormal functional MRI BOLD contrast in the vegetative state after severe traumatic brain injury.	Heelmann V, Lippert-Grüner M, Rommel T, Wedekind C.	2010	31.66	-43.78	14.89	passive	UWS	GCS
30	Abnormal functional MRI BOLD contrast in the vegetative state after severe traumatic brain injury.	Heelmann V, Lippert-Grüner M, Rommel T, Wedekind C.	2010	53.59	-67.57	34.8	passive	UWS	GCS
30	Abnormal functional MRI BOLD contrast in the vegetative state after severe traumatic brain injury.	Heelmann V, Lippert-Grüner M, Rommel T, Wedekind C.	2010	-24.93	-93.01	-26.33	passive	UWS	GCS
30	Abnormal functional MRI BOLD contrast in the vegetative state after severe traumatic brain injury.	Heelmann V, Lippert-Grüner M, Rommel T, Wedekind C.	2010	32.36	5.2	79.51	passive	UWS	GCS
30	Abnormal functional MRI BOLD contrast in the vegetative state after severe traumatic brain injury.	Heelmann V, Lippert-Grüner M, Rommel T, Wedekind C.	2010	53.64	-14.65	49.74	passive	UWS	GCS
30	Abnormal functional MRI BOLD contrast in the vegetative state after severe traumatic brain injury.	Heelmann V, Lippert-Grüner M, Rommel T, Wedekind C.	2010	-22.59	-100.47	-14.43	passive	UWS	GCS
				// Reference=MNI
				// Study35
				// Subjects=7
35	Cerebral response to speech in vegetative and minimally conscious states after traumatic brain injury.	Fernández-Espejo D, Junqué C, Vendrell P, Bernabeu M, Roig T, Bargalló N, Mercader JM.	2008	-57	6	-15	passive	MCS	Disability Rating Scale and LCSF
35	Cerebral response to speech in vegetative and minimally conscious states after traumatic brain injury.	Fernández-Espejo D, Junqué C, Vendrell P, Bernabeu M, Roig T, Bargalló N, Mercader JM.	2008	-54	-27	-9	passive	MCS	Disability Rating Scale and LCSF
35	Cerebral response to speech in vegetative and minimally conscious states after traumatic brain injury.	Fernández-Espejo D, Junqué C, Vendrell P, Bernabeu M, Roig T, Bargalló N, Mercader JM.	2008	-63	-6	-3	passive	MCS	Disability Rating Scale and LCSF
35	Cerebral response to speech in vegetative and minimally conscious states after traumatic brain injury.	Fernández-Espejo D, Junqué C, Vendrell P, Bernabeu M, Roig T, Bargalló N, Mercader JM.	2008	54	-24	18	passive	MCS	Disability Rating Scale and LCSF
35	Cerebral response to speech in vegetative and minimally conscious states after traumatic brain injury.	Fernández-Espejo D, Junqué C, Vendrell P, Bernabeu M, Roig T, Bargalló N, Mercader JM.	2008	-54	-30	6	passive	MCS	Disability Rating Scale and LCSF
35	Cerebral response to speech in vegetative and minimally conscious states after traumatic brain injury.	Fernández-Espejo D, Junqué C, Vendrell P, Bernabeu M, Roig T, Bargalló N, Mercader JM.	2008	45	-39	15	passive	MCS	Disability Rating Scale and LCSF
35	Cerebral response to speech in vegetative and minimally conscious states after traumatic brain injury.	Fernández-Espejo D, Junqué C, Vendrell P, Bernabeu M, Roig T, Bargalló N, Mercader JM.	2008	66	-33	15	passive	MCS	Disability Rating Scale and LCSF
35	Cerebral response to speech in vegetative and minimally conscious states after traumatic brain injury.	Fernández-Espejo D, Junqué C, Vendrell P, Bernabeu M, Roig T, Bargalló N, Mercader JM.	2008	45	-33	0	passive	MCS	Disability Rating Scale and LCSF
35	Cerebral response to speech in vegetative and minimally conscious states after traumatic brain injury.	Fernández-Espejo D, Junqué C, Vendrell P, Bernabeu M, Roig T, Bargalló N, Mercader JM.	2008	63	0	-9	passive	MCS	Disability Rating Scale and LCSF
35	Cerebral response to speech in vegetative and minimally conscious states after traumatic brain injury.	Fernández-Espejo D, Junqué C, Vendrell P, Bernabeu M, Roig T, Bargalló N, Mercader JM.	2008	-39	-42	15	passive	MCS	Disability Rating Scale and LCSF
35	Cerebral response to speech in vegetative and minimally conscious states after traumatic brain injury.	Fernández-Espejo D, Junqué C, Vendrell P, Bernabeu M, Roig T, Bargalló N, Mercader JM.	2008	54	-15	-6	passive	MCS	Disability Rating Scale and LCSF
35	Cerebral response to speech in vegetative and minimally conscious states after traumatic brain injury.	Fernández-Espejo D, Junqué C, Vendrell P, Bernabeu M, Roig T, Bargalló N, Mercader JM.	2008	-60	-33	21	passive	MCS	Disability Rating Scale and LCSF
35	Cerebral response to speech in vegetative and minimally conscious states after traumatic brain injury.	Fernández-Espejo D, Junqué C, Vendrell P, Bernabeu M, Roig T, Bargalló N, Mercader JM.	2008	-57	-51	9	passive	UWS	Disability Rating Scale and LCSF
35	Cerebral response to speech in vegetative and minimally conscious states after traumatic brain injury.	Fernández-Espejo D, Junqué C, Vendrell P, Bernabeu M, Roig T, Bargalló N, Mercader JM.	2008	-60	-6	-6	passive	UWS	Disability Rating Scale and LCSF
35	Cerebral response to speech in vegetative and minimally conscious states after traumatic brain injury.	Fernández-Espejo D, Junqué C, Vendrell P, Bernabeu M, Roig T, Bargalló N, Mercader JM.	2008	-51	-18	-3	passive	UWS	Disability Rating Scale and LCSF
35	Cerebral response to speech in vegetative and minimally conscious states after traumatic brain injury.	Fernández-Espejo D, Junqué C, Vendrell P, Bernabeu M, Roig T, Bargalló N, Mercader JM.	2008	-57	9	-15	passive	UWS	Disability Rating Scale and LCSF
35	Cerebral response to speech in vegetative and minimally conscious states after traumatic brain injury.	Fernández-Espejo D, Junqué C, Vendrell P, Bernabeu M, Roig T, Bargalló N, Mercader JM.	2008	-57	-18	9	passive	UWS	Disability Rating Scale and LCSF
35	Cerebral response to speech in vegetative and minimally conscious states after traumatic brain injury.	Fernández-Espejo D, Junqué C, Vendrell P, Bernabeu M, Roig T, Bargalló N, Mercader JM.	2008	54	-18	15	passive	UWS	Disability Rating Scale and LCSF
35	Cerebral response to speech in vegetative and minimally conscious states after traumatic brain injury.	Fernández-Espejo D, Junqué C, Vendrell P, Bernabeu M, Roig T, Bargalló N, Mercader JM.	2008	69	-36	-3	passive	UWS	Disability Rating Scale and LCSF
35	Cerebral response to speech in vegetative and minimally conscious states after traumatic brain injury.	Fernández-Espejo D, Junqué C, Vendrell P, Bernabeu M, Roig T, Bargalló N, Mercader JM.	2008	-60	-27	-9	passive	UWS	Disability Rating Scale and LCSF
35	Cerebral response to speech in vegetative and minimally conscious states after traumatic brain injury.	Fernández-Espejo D, Junqué C, Vendrell P, Bernabeu M, Roig T, Bargalló N, Mercader JM.	2008	57	-9	6	passive	UWS	Disability Rating Scale and LCSF
35	Cerebral response to speech in vegetative and minimally conscious states after traumatic brain injury.	Fernández-Espejo D, Junqué C, Vendrell P, Bernabeu M, Roig T, Bargalló N, Mercader JM.	2008	69	-18	-9	passive	UWS	Disability Rating Scale and LCSF
35	Cerebral response to speech in vegetative and minimally conscious states after traumatic brain injury.	Fernández-Espejo D, Junqué C, Vendrell P, Bernabeu M, Roig T, Bargalló N, Mercader JM.	2008	-66	-18	-9	passive	UWS	Disability Rating Scale and LCSF
35	Cerebral response to speech in vegetative and minimally conscious states after traumatic brain injury.	Fernández-Espejo D, Junqué C, Vendrell P, Bernabeu M, Roig T, Bargalló N, Mercader JM.	2008	69	-42	3	passive	UWS	Disability Rating Scale and LCSF
35	Cerebral response to speech in vegetative and minimally conscious states after traumatic brain injury.	Fernández-Espejo D, Junqué C, Vendrell P, Bernabeu M, Roig T, Bargalló N, Mercader JM.	2008	-66	-36	-3	passive	UWS	Disability Rating Scale and LCSF
				// Reference=MNI
				// Study40
				// Subjects=11
40	Cerebral response to patient's own name in the vegetative and minimally conscious states.	Di HB, Yu SM, Weng XC, Laureys S, Yu D, Li JQ, Qin PM, Zhu YH, Zhang SZ, Chen YZ.	2007	-42	-19	10	passive	UWS	CRS-R
40	Cerebral response to patient's own name in the vegetative and minimally conscious states.	Di HB, Yu SM, Weng XC, Laureys S, Yu D, Li JQ, Qin PM, Zhu YH, Zhang SZ, Chen YZ.	2008	46	-17	10	passive	UWS	CRS-R
40	Cerebral response to patient's own name in the vegetative and minimally conscious states.	Di HB, Yu SM, Weng XC, Laureys S, Yu D, Li JQ, Qin PM, Zhu YH, Zhang SZ, Chen YZ.	2009	-42	-19	10	passive	UWS	CRS-R
40	Cerebral response to patient's own name in the vegetative and minimally conscious states.	Di HB, Yu SM, Weng XC, Laureys S, Yu D, Li JQ, Qin PM, Zhu YH, Zhang SZ, Chen YZ.	2010	-42	-19	10	passive	UWS	CRS-R
40	Cerebral response to patient's own name in the vegetative and minimally conscious states.	Di HB, Yu SM, Weng XC, Laureys S, Yu D, Li JQ, Qin PM, Zhu YH, Zhang SZ, Chen YZ.	2011	46	-17	10	passive	UWS	CRS-R
40	Cerebral response to patient's own name in the vegetative and minimally conscious states.	Di HB, Yu SM, Weng XC, Laureys S, Yu D, Li JQ, Qin PM, Zhu YH, Zhang SZ, Chen YZ.	2012	-42	-19	10	passive	UWS	CRS-R
40	Cerebral response to patient's own name in the vegetative and minimally conscious states.	Di HB, Yu SM, Weng XC, Laureys S, Yu D, Li JQ, Qin PM, Zhu YH, Zhang SZ, Chen YZ.	2013	46	-17	10	passive	UWS	CRS-R
40	Cerebral response to patient's own name in the vegetative and minimally conscious states.	Di HB, Yu SM, Weng XC, Laureys S, Yu D, Li JQ, Qin PM, Zhu YH, Zhang SZ, Chen YZ.	2014	-42	-19	10	passive	MCS	CRS-R
40	Cerebral response to patient's own name in the vegetative and minimally conscious states.	Di HB, Yu SM, Weng XC, Laureys S, Yu D, Li JQ, Qin PM, Zhu YH, Zhang SZ, Chen YZ.	2015	-42	-19	10	passive	MCS	CRS-R
40	Cerebral response to patient's own name in the vegetative and minimally conscious states.	Di HB, Yu SM, Weng XC, Laureys S, Yu D, Li JQ, Qin PM, Zhu YH, Zhang SZ, Chen YZ.	2016	46	-17	10	passive	MCS	CRS-R
40	Cerebral response to patient's own name in the vegetative and minimally conscious states.	Di HB, Yu SM, Weng XC, Laureys S, Yu D, Li JQ, Qin PM, Zhu YH, Zhang SZ, Chen YZ.	2017	46	-17	10	passive	MCS	CRS-R
40	Cerebral response to patient's own name in the vegetative and minimally conscious states.	Di HB, Yu SM, Weng XC, Laureys S, Yu D, Li JQ, Qin PM, Zhu YH, Zhang SZ, Chen YZ.	2018	-53	-21	7	passive	UWS	CRS-R
40	Cerebral response to patient's own name in the vegetative and minimally conscious states.	Di HB, Yu SM, Weng XC, Laureys S, Yu D, Li JQ, Qin PM, Zhu YH, Zhang SZ, Chen YZ.	2019	58	-22	7	passive	UWS	CRS-R
40	Cerebral response to patient's own name in the vegetative and minimally conscious states.	Di HB, Yu SM, Weng XC, Laureys S, Yu D, Li JQ, Qin PM, Zhu YH, Zhang SZ, Chen YZ.	2020	-53	-21	7	passive	UWS	CRS-R
40	Cerebral response to patient's own name in the vegetative and minimally conscious states.	Di HB, Yu SM, Weng XC, Laureys S, Yu D, Li JQ, Qin PM, Zhu YH, Zhang SZ, Chen YZ.	2021	58	-22	7	passive	UWS	CRS-R
40	Cerebral response to patient's own name in the vegetative and minimally conscious states.	Di HB, Yu SM, Weng XC, Laureys S, Yu D, Li JQ, Qin PM, Zhu YH, Zhang SZ, Chen YZ.	2022	-53	-21	7	passive	MCS	CRS-R
40	Cerebral response to patient's own name in the vegetative and minimally conscious states.	Di HB, Yu SM, Weng XC, Laureys S, Yu D, Li JQ, Qin PM, Zhu YH, Zhang SZ, Chen YZ.	2023	-53	-21	7	passive	MCS	CRS-R
40	Cerebral response to patient's own name in the vegetative and minimally conscious states.	Di HB, Yu SM, Weng XC, Laureys S, Yu D, Li JQ, Qin PM, Zhu YH, Zhang SZ, Chen YZ.	2024	58	-22	7	passive	MCS	CRS-R
40	Cerebral response to patient's own name in the vegetative and minimally conscious states.	Di HB, Yu SM, Weng XC, Laureys S, Yu D, Li JQ, Qin PM, Zhu YH, Zhang SZ, Chen YZ.	2025	58	-22	7	passive	MCS	CRS-R
40	Cerebral response to patient's own name in the vegetative and minimally conscious states.	Di HB, Yu SM, Weng XC, Laureys S, Yu D, Li JQ, Qin PM, Zhu YH, Zhang SZ, Chen YZ.	2026	-56	-34	-2	passive	UWS	CRS-R
40	Cerebral response to patient's own name in the vegetative and minimally conscious states.	Di HB, Yu SM, Weng XC, Laureys S, Yu D, Li JQ, Qin PM, Zhu YH, Zhang SZ, Chen YZ.	2027	57	-37	-1	passive	UWS	CRS-R
40	Cerebral response to patient's own name in the vegetative and minimally conscious states.	Di HB, Yu SM, Weng XC, Laureys S, Yu D, Li JQ, Qin PM, Zhu YH, Zhang SZ, Chen YZ.	2028	-56	-34	-2	passive	UWS	CRS-R
40	Cerebral response to patient's own name in the vegetative and minimally conscious states.	Di HB, Yu SM, Weng XC, Laureys S, Yu D, Li JQ, Qin PM, Zhu YH, Zhang SZ, Chen YZ.	2029	57	-37	-1	passive	UWS	CRS-R
40	Cerebral response to patient's own name in the vegetative and minimally conscious states.	Di HB, Yu SM, Weng XC, Laureys S, Yu D, Li JQ, Qin PM, Zhu YH, Zhang SZ, Chen YZ.	2030	-56	-34	-2	passive	MCS	CRS-R
40	Cerebral response to patient's own name in the vegetative and minimally conscious states.	Di HB, Yu SM, Weng XC, Laureys S, Yu D, Li JQ, Qin PM, Zhu YH, Zhang SZ, Chen YZ.	2031	-56	-34	-2	passive	MCS	CRS-R
40	Cerebral response to patient's own name in the vegetative and minimally conscious states.	Di HB, Yu SM, Weng XC, Laureys S, Yu D, Li JQ, Qin PM, Zhu YH, Zhang SZ, Chen YZ.	2032	57	-37	-1	passive	MCS	CRS-R
40	Cerebral response to patient's own name in the vegetative and minimally conscious states.	Di HB, Yu SM, Weng XC, Laureys S, Yu D, Li JQ, Qin PM, Zhu YH, Zhang SZ, Chen YZ.	2033	-56	-34	-2	passive	MCS	CRS-R
40	Cerebral response to patient's own name in the vegetative and minimally conscious states.	Di HB, Yu SM, Weng XC, Laureys S, Yu D, Li JQ, Qin PM, Zhu YH, Zhang SZ, Chen YZ.	2034	57	-37	-1	passive	MCS	CRS-R
40	Cerebral response to patient's own name in the vegetative and minimally conscious states.	Di HB, Yu SM, Weng XC, Laureys S, Yu D, Li JQ, Qin PM, Zhu YH, Zhang SZ, Chen YZ.	2035	57	-37	-1	passive	MCS	CRS-R
				// Reference=MNI
				// Study41
				// Subjects=1
41	Selective brain activity in response to one's own name in the persistent vegetative state.	Staffen W, Kronbichler M, Aichhorn M, Mair A, Ladurner G.	2006	-6	57	12	passive	UWS	CRS-R
				// Reference=MNI
				// Study43
				// Subjects=1
43	Assessing level of consciousness and cognitive changes from vegetative state to full recovery.	Bekinschtein T, Tiberti C, Niklison J, Tamashiro M, Ron M, Carpintiero S, Villarreal M, Forcato C, Leiguarda R, Manes F.	2005	-42	-19	10	passive	UWS	CRS
43	Assessing level of consciousness and cognitive changes from vegetative state to full recovery.	Bekinschtein T, Tiberti C, Niklison J, Tamashiro M, Ron M, Carpintiero S, Villarreal M, Forcato C, Leiguarda R, Manes F.	2005	-53	-21	7	passive	UWS	CRS
				// Reference=MNI
				// Study44
				// Subjects=1
44	Residual auditory function in persistent vegetative state: a combined PET and fMRI study.	Owen AM, Coleman MR, Menon DK, Johnsrude IS, Rodd JM, Davis MH, Taylor K, Pickard JD.	2005	-53	-21	7	passive	UWS	Clinical Criteria
44	Residual auditory function in persistent vegetative state: a combined PET and fMRI study.	Owen AM, Coleman MR, Menon DK, Johnsrude IS, Rodd JM, Davis MH, Taylor K, Pickard JD.	2005	58	-22	7	passive	UWS	Clinical Criteria
44	Residual auditory function in persistent vegetative state: a combined PET and fMRI study.	Owen AM, Coleman MR, Menon DK, Johnsrude IS, Rodd JM, Davis MH, Taylor K, Pickard JD.	2005	-56	-34	-2	passive	UWS	Clinical Criteria
44	Residual auditory function in persistent vegetative state: a combined PET and fMRI study.	Owen AM, Coleman MR, Menon DK, Johnsrude IS, Rodd JM, Davis MH, Taylor K, Pickard JD.	2005	57	-37	-1	passive	UWS	Clinical Criteria
				// Reference=MNI
				// Study47
				// Subjects=3
47	Detecting residual cognitive function in persistent vegetative state.	Owen AM, Menon DK, Johnsrude IS, Bor D, Scott SK, Manly T, Williams EJ, Mummery C, Pickard JD.	2002	8	-92	4	passive	UWS	Clinical Criteria
47	Detecting residual cognitive function in persistent vegetative state.	Owen AM, Menon DK, Johnsrude IS, Bor D, Scott SK, Manly T, Williams EJ, Mummery C, Pickard JD.	2002	45	34	21	passive	UWS	Clinical Criteria
47	Detecting residual cognitive function in persistent vegetative state.	Owen AM, Menon DK, Johnsrude IS, Bor D, Scott SK, Manly T, Williams EJ, Mummery C, Pickard JD.	2002	38	-64	0	passive	UWS	Clinical Criteria
47	Detecting residual cognitive function in persistent vegetative state.	Owen AM, Menon DK, Johnsrude IS, Bor D, Scott SK, Manly T, Williams EJ, Mummery C, Pickard JD.	2002	44	-66	-20	passive	UWS	Clinical Criteria
47	Detecting residual cognitive function in persistent vegetative state.	Owen AM, Menon DK, Johnsrude IS, Bor D, Scott SK, Manly T, Williams EJ, Mummery C, Pickard JD.	2002	-40	-6	-2	passive	UWS	Clinical Criteria
47	Detecting residual cognitive function in persistent vegetative state.	Owen AM, Menon DK, Johnsrude IS, Bor D, Scott SK, Manly T, Williams EJ, Mummery C, Pickard JD.	2002	46	-30	12	passive	UWS	Clinical Criteria
47	Detecting residual cognitive function in persistent vegetative state.	Owen AM, Menon DK, Johnsrude IS, Bor D, Scott SK, Manly T, Williams EJ, Mummery C, Pickard JD.	2002	68	-16	-10	passive	UWS	Clinical Criteria
47	Detecting residual cognitive function in persistent vegetative state.	Owen AM, Menon DK, Johnsrude IS, Bor D, Scott SK, Manly T, Williams EJ, Mummery C, Pickard JD.	2002	-60	-12	2	passive	UWS	Clinical Criteria
47	Detecting residual cognitive function in persistent vegetative state.	Owen AM, Menon DK, Johnsrude IS, Bor D, Scott SK, Manly T, Williams EJ, Mummery C, Pickard JD.	2002	-54	-34	10	passive	UWS	Clinical Criteria
				// Reference=MNI
				// Study62
				// Subjects=4
62	Emotional processing of personally familiar faces in the vegetative state.	Sharon H, Pasternak Y, Ben Simon E, Gruberger M, Giladi N, Krimchanski BZ, Hassin D, Hendler T.	2013	-31	-40	-20	passve	MCS	CRS-R
62	Emotional processing of personally familiar faces in the vegetative state.	Sharon H, Pasternak Y, Ben Simon E, Gruberger M, Giladi N, Krimchanski BZ, Hassin D, Hendler T.	2013	-23	-1	-17	passive	MCS	CRS-R
62	Emotional processing of personally familiar faces in the vegetative state.	Sharon H, Pasternak Y, Ben Simon E, Gruberger M, Giladi N, Krimchanski BZ, Hassin D, Hendler T.	2013	-35	7	3	passive	MCS	CRS-R
62	Emotional processing of personally familiar faces in the vegetative state.	Sharon H, Pasternak Y, Ben Simon E, Gruberger M, Giladi N, Krimchanski BZ, Hassin D, Hendler T.	2013	-23	-1	-17	active	MCS	CRS-R
62	Emotional processing of personally familiar faces in the vegetative state.	Sharon H, Pasternak Y, Ben Simon E, Gruberger M, Giladi N, Krimchanski BZ, Hassin D, Hendler T.	2013	31	-40	-20	passve	UWS	CRS-R
62	Emotional processing of personally familiar faces in the vegetative state.	Sharon H, Pasternak Y, Ben Simon E, Gruberger M, Giladi N, Krimchanski BZ, Hassin D, Hendler T.	2013	-23	-1	-17	passive	UWS	CRS-R
62	Emotional processing of personally familiar faces in the vegetative state.	Sharon H, Pasternak Y, Ben Simon E, Gruberger M, Giladi N, Krimchanski BZ, Hassin D, Hendler T.	2013	-35	7	3	passive	UWS	CRS-R
62	Emotional processing of personally familiar faces in the vegetative state.	Sharon H, Pasternak Y, Ben Simon E, Gruberger M, Giladi N, Krimchanski BZ, Hassin D, Hendler T.	2013	31	-40	-20	passve	MCS	CRS-R
62	Emotional processing of personally familiar faces in the vegetative state.	Sharon H, Pasternak Y, Ben Simon E, Gruberger M, Giladi N, Krimchanski BZ, Hassin D, Hendler T.	2013	-25	-21	-10	passive	MCS	CRS-R
62	Emotional processing of personally familiar faces in the vegetative state.	Sharon H, Pasternak Y, Ben Simon E, Gruberger M, Giladi N, Krimchanski BZ, Hassin D, Hendler T.	2013	39	6	2	passive	MCS	CRS-R
62	Emotional processing of personally familiar faces in the vegetative state.	Sharon H, Pasternak Y, Ben Simon E, Gruberger M, Giladi N, Krimchanski BZ, Hassin D, Hendler T.	2013	31	-40	-20	active	MCS	CRS-R
62	Emotional processing of personally familiar faces in the vegetative state.	Sharon H, Pasternak Y, Ben Simon E, Gruberger M, Giladi N, Krimchanski BZ, Hassin D, Hendler T.	2013	-23	-1	-17	active	MCS	CRS-R
62	Emotional processing of personally familiar faces in the vegetative state.	Sharon H, Pasternak Y, Ben Simon E, Gruberger M, Giladi N, Krimchanski BZ, Hassin D, Hendler T.	2013	27	1	-18	active	MCS	CRS-R
62	Emotional processing of personally familiar faces in the vegetative state.	Sharon H, Pasternak Y, Ben Simon E, Gruberger M, Giladi N, Krimchanski BZ, Hassin D, Hendler T.	2013	31	-40	-20	passve	UWS	CRS-R
62	Emotional processing of personally familiar faces in the vegetative state.	Sharon H, Pasternak Y, Ben Simon E, Gruberger M, Giladi N, Krimchanski BZ, Hassin D, Hendler T.	2013	27	1	-18	passive	UWS	CRS-R
62	Emotional processing of personally familiar faces in the vegetative state.	Sharon H, Pasternak Y, Ben Simon E, Gruberger M, Giladi N, Krimchanski BZ, Hassin D, Hendler T.	2013	39	6	2	passive	UWS	CRS-R
				// Reference=MNI
				// Study61
				// Subjects=11
61	The neural correlates of lexical processing in disorders of consciousness.	Nigri A, Catricalà E, Ferraro S, Bruzzone MG, D'Incerti L, Sattin D, Sebastiano DR, Franceschetti S, Marotta G, Benti R, Leonardi M, Cappa SF; CRC - Coma Research Centre members	2017	57	-37	-1	passive	UWS	CRS-R
61	The neural correlates of lexical processing in disorders of consciousness.	Nigri A, Catricalà E, Ferraro S, Bruzzone MG, D'Incerti L, Sattin D, Sebastiano DR, Franceschetti S, Marotta G, Benti R, Leonardi M, Cappa SF; CRC - Coma Research Centre members	2017	-56	-34	-2	passive	UWS	CRS-R
61	The neural correlates of lexical processing in disorders of consciousness.	Nigri A, Catricalà E, Ferraro S, Bruzzone MG, D'Incerti L, Sattin D, Sebastiano DR, Franceschetti S, Marotta G, Benti R, Leonardi M, Cappa SF; CRC - Coma Research Centre members	2017	-58	-22	7	passive	UWS	CRS-R
61	The neural correlates of lexical processing in disorders of consciousness.	Nigri A, Catricalà E, Ferraro S, Bruzzone MG, D'Incerti L, Sattin D, Sebastiano DR, Franceschetti S, Marotta G, Benti R, Leonardi M, Cappa SF; CRC - Coma Research Centre members	2017	-36	31	12	passive	UWS	CRS-R
61	The neural correlates of lexical processing in disorders of consciousness.	Nigri A, Catricalà E, Ferraro S, Bruzzone MG, D'Incerti L, Sattin D, Sebastiano DR, Franceschetti S, Marotta G, Benti R, Leonardi M, Cappa SF; CRC - Coma Research Centre members	2017	57	-37	-1	passive	UWS	CRS-R
61	The neural correlates of lexical processing in disorders of consciousness.	Nigri A, Catricalà E, Ferraro S, Bruzzone MG, D'Incerti L, Sattin D, Sebastiano DR, Franceschetti S, Marotta G, Benti R, Leonardi M, Cappa SF; CRC - Coma Research Centre members	2017	58	-22	7	passive	UWS	CRS-R
61	The neural correlates of lexical processing in disorders of consciousness.	Nigri A, Catricalà E, Ferraro S, Bruzzone MG, D'Incerti L, Sattin D, Sebastiano DR, Franceschetti S, Marotta G, Benti R, Leonardi M, Cappa SF; CRC - Coma Research Centre members	2017	57	-37	-1	passive	MCS	CRS-R
61	The neural correlates of lexical processing in disorders of consciousness.	Nigri A, Catricalà E, Ferraro S, Bruzzone MG, D'Incerti L, Sattin D, Sebastiano DR, Franceschetti S, Marotta G, Benti R, Leonardi M, Cappa SF; CRC - Coma Research Centre members	2017	-53	-21	7	passive	MCS	CRS-R
61	The neural correlates of lexical processing in disorders of consciousness.	Nigri A, Catricalà E, Ferraro S, Bruzzone MG, D'Incerti L, Sattin D, Sebastiano DR, Franceschetti S, Marotta G, Benti R, Leonardi M, Cappa SF; CRC - Coma Research Centre members	2017	41	32	-12	passive	MCS	CRS-R
61	The neural correlates of lexical processing in disorders of consciousness.	Nigri A, Catricalà E, Ferraro S, Bruzzone MG, D'Incerti L, Sattin D, Sebastiano DR, Franceschetti S, Marotta G, Benti R, Leonardi M, Cappa SF; CRC - Coma Research Centre members	2017	-36	31	12	passive	MCS	CRS-R
61	The neural correlates of lexical processing in disorders of consciousness.	Nigri A, Catricalà E, Ferraro S, Bruzzone MG, D'Incerti L, Sattin D, Sebastiano DR, Franceschetti S, Marotta G, Benti R, Leonardi M, Cappa SF; CRC - Coma Research Centre members	2017	58	-22	7	passive	MCS	CRS-R
61	The neural correlates of lexical processing in disorders of consciousness.	Nigri A, Catricalà E, Ferraro S, Bruzzone MG, D'Incerti L, Sattin D, Sebastiano DR, Franceschetti S, Marotta G, Benti R, Leonardi M, Cappa SF; CRC - Coma Research Centre members	2017	-53	-21	7	passive	MCS	CRS-R
61	The neural correlates of lexical processing in disorders of consciousness.	Nigri A, Catricalà E, Ferraro S, Bruzzone MG, D'Incerti L, Sattin D, Sebastiano DR, Franceschetti S, Marotta G, Benti R, Leonardi M, Cappa SF; CRC - Coma Research Centre members	2017	57	-37	-1	passive	MCS	CRS-R
61	The neural correlates of lexical processing in disorders of consciousness.	Nigri A, Catricalà E, Ferraro S, Bruzzone MG, D'Incerti L, Sattin D, Sebastiano DR, Franceschetti S, Marotta G, Benti R, Leonardi M, Cappa SF; CRC - Coma Research Centre members	2017	-56	-34	-2	passive	MCS	CRS-R
61	The neural correlates of lexical processing in disorders of consciousness.	Nigri A, Catricalà E, Ferraro S, Bruzzone MG, D'Incerti L, Sattin D, Sebastiano DR, Franceschetti S, Marotta G, Benti R, Leonardi M, Cappa SF; CRC - Coma Research Centre members	2017	58	-22	7	passive	MCS	CRS-R
61	The neural correlates of lexical processing in disorders of consciousness.	Nigri A, Catricalà E, Ferraro S, Bruzzone MG, D'Incerti L, Sattin D, Sebastiano DR, Franceschetti S, Marotta G, Benti R, Leonardi M, Cappa SF; CRC - Coma Research Centre members	2017	57	-37	-1	passive	MCS	CRS-R
61	The neural correlates of lexical processing in disorders of consciousness.	Nigri A, Catricalà E, Ferraro S, Bruzzone MG, D'Incerti L, Sattin D, Sebastiano DR, Franceschetti S, Marotta G, Benti R, Leonardi M, Cappa SF; CRC - Coma Research Centre members	2017	-56	-34	-2	passive	MCS	CRS-R
61	The neural correlates of lexical processing in disorders of consciousness.	Nigri A, Catricalà E, Ferraro S, Bruzzone MG, D'Incerti L, Sattin D, Sebastiano DR, Franceschetti S, Marotta G, Benti R, Leonardi M, Cappa SF; CRC - Coma Research Centre members	2017	-36	31	12	passive	UWS	CRS-R
61	The neural correlates of lexical processing in disorders of consciousness.	Nigri A, Catricalà E, Ferraro S, Bruzzone MG, D'Incerti L, Sattin D, Sebastiano DR, Franceschetti S, Marotta G, Benti R, Leonardi M, Cappa SF; CRC - Coma Research Centre members	2017	-53	-21	7	passive	UWS	CRS-R
61	The neural correlates of lexical processing in disorders of consciousness.	Nigri A, Catricalà E, Ferraro S, Bruzzone MG, D'Incerti L, Sattin D, Sebastiano DR, Franceschetti S, Marotta G, Benti R, Leonardi M, Cappa SF; CRC - Coma Research Centre members	2017	-53	-21	7	passive	UWS	CRS-R
61	The neural correlates of lexical processing in disorders of consciousness.	Nigri A, Catricalà E, Ferraro S, Bruzzone MG, D'Incerti L, Sattin D, Sebastiano DR, Franceschetti S, Marotta G, Benti R, Leonardi M, Cappa SF; CRC - Coma Research Centre members	2017	-36	31	12	passive	MCS	CRS-R
61	The neural correlates of lexical processing in disorders of consciousness.	Nigri A, Catricalà E, Ferraro S, Bruzzone MG, D'Incerti L, Sattin D, Sebastiano DR, Franceschetti S, Marotta G, Benti R, Leonardi M, Cappa SF; CRC - Coma Research Centre members	2017	-53	-21	7	passive	MCS	CRS-R
61	The neural correlates of lexical processing in disorders of consciousness.	Nigri A, Catricalà E, Ferraro S, Bruzzone MG, D'Incerti L, Sattin D, Sebastiano DR, Franceschetti S, Marotta G, Benti R, Leonardi M, Cappa SF; CRC - Coma Research Centre members	2017	58	-22	7	passive	MCS	CRS-R
61	The neural correlates of lexical processing in disorders of consciousness.	Nigri A, Catricalà E, Ferraro S, Bruzzone MG, D'Incerti L, Sattin D, Sebastiano DR, Franceschetti S, Marotta G, Benti R, Leonardi M, Cappa SF; CRC - Coma Research Centre members	2017	41	32	-12	passive	MCS	CRS-R
61	The neural correlates of lexical processing in disorders of consciousness.	Nigri A, Catricalà E, Ferraro S, Bruzzone MG, D'Incerti L, Sattin D, Sebastiano DR, Franceschetti S, Marotta G, Benti R, Leonardi M, Cappa SF; CRC - Coma Research Centre members	2017	41	32	-12	passive	UWS	CRS-R
61	The neural correlates of lexical processing in disorders of consciousness.	Nigri A, Catricalà E, Ferraro S, Bruzzone MG, D'Incerti L, Sattin D, Sebastiano DR, Franceschetti S, Marotta G, Benti R, Leonardi M, Cappa SF; CRC - Coma Research Centre members	2017	-56	-34	-2	passive	UWS	CRS-R
61	The neural correlates of lexical processing in disorders of consciousness.	Nigri A, Catricalà E, Ferraro S, Bruzzone MG, D'Incerti L, Sattin D, Sebastiano DR, Franceschetti S, Marotta G, Benti R, Leonardi M, Cappa SF; CRC - Coma Research Centre members	2017	41	32	-12	passive	MCS	CRS-R
61	The neural correlates of lexical processing in disorders of consciousness.	Nigri A, Catricalà E, Ferraro S, Bruzzone MG, D'Incerti L, Sattin D, Sebastiano DR, Franceschetti S, Marotta G, Benti R, Leonardi M, Cappa SF; CRC - Coma Research Centre members	2017	57	-37	-1	passive	UWS	CRS-R
				// Reference=MNI
				// Study60
				// Subjects=22
60	Central olfactory processing in patients with disorders of consciousness.	Nigri A, Ferraro S, Bruzzone MG, Nava S, D'Incerti L, Bertolino N, Sattin D, Leonardi M, Lundström	2016	-22	0	-14	passive	UWS	CRS-R
60	Central olfactory processing in patients with disorders of consciousness.	Nigri A, Ferraro S, Bruzzone MG, Nava S, D'Incerti L, Bertolino N, Sattin D, Leonardi M, Lundström	2016	-22	0	-14	passive	UWS	CRS-R
60	Central olfactory processing in patients with disorders of consciousness.	Nigri A, Ferraro S, Bruzzone MG, Nava S, D'Incerti L, Bertolino N, Sattin D, Leonardi M, Lundström	2016	-22	0	-14	passive	UWS	CRS-R
60	Central olfactory processing in patients with disorders of consciousness.	Nigri A, Ferraro S, Bruzzone MG, Nava S, D'Incerti L, Bertolino N, Sattin D, Leonardi M, Lundström	2016	22	2	-12	passive	UWS	CRS-R
60	Central olfactory processing in patients with disorders of consciousness.	Nigri A, Ferraro S, Bruzzone MG, Nava S, D'Incerti L, Bertolino N, Sattin D, Leonardi M, Lundström	2016	22	2	-12	passive	UWS	CRS-R
60	Central olfactory processing in patients with disorders of consciousness.	Nigri A, Ferraro S, Bruzzone MG, Nava S, D'Incerti L, Bertolino N, Sattin D, Leonardi M, Lundström	2016	-22	0	-14	passive	MCS	CRS-R
60	Central olfactory processing in patients with disorders of consciousness.	Nigri A, Ferraro S, Bruzzone MG, Nava S, D'Incerti L, Bertolino N, Sattin D, Leonardi M, Lundström	2016	-22	0	-14	passive	MCS	CRS-R
60	Central olfactory processing in patients with disorders of consciousness.	Nigri A, Ferraro S, Bruzzone MG, Nava S, D'Incerti L, Bertolino N, Sattin D, Leonardi M, Lundström	2016	22	2	-12	passive	UWS	CRS-R
60	Central olfactory processing in patients with disorders of consciousness.	Nigri A, Ferraro S, Bruzzone MG, Nava S, D'Incerti L, Bertolino N, Sattin D, Leonardi M, Lundström	2016	28	34	-12	passive	UWS	CRS-R
60	Central olfactory processing in patients with disorders of consciousness.	Nigri A, Ferraro S, Bruzzone MG, Nava S, D'Incerti L, Bertolino N, Sattin D, Leonardi M, Lundström	2016	-24	30	-10	passive	UWS	CRS-R
60	Central olfactory processing in patients with disorders of consciousness.	Nigri A, Ferraro S, Bruzzone MG, Nava S, D'Incerti L, Bertolino N, Sattin D, Leonardi M, Lundström	2016	-22	0	-14	passive	UWS	CRS-R
60	Central olfactory processing in patients with disorders of consciousness.	Nigri A, Ferraro S, Bruzzone MG, Nava S, D'Incerti L, Bertolino N, Sattin D, Leonardi M, Lundström	2016	22	2	-12	passive	UWS	CRS-R
60	Central olfactory processing in patients with disorders of consciousness.	Nigri A, Ferraro S, Bruzzone MG, Nava S, D'Incerti L, Bertolino N, Sattin D, Leonardi M, Lundström	2016	-24	30	-10	passive	UWS	CRS-R
60	Central olfactory processing in patients with disorders of consciousness.	Nigri A, Ferraro S, Bruzzone MG, Nava S, D'Incerti L, Bertolino N, Sattin D, Leonardi M, Lundström	2016	-22	0	-14	passive	UWS	CRS-R
60	Central olfactory processing in patients with disorders of consciousness.	Nigri A, Ferraro S, Bruzzone MG, Nava S, D'Incerti L, Bertolino N, Sattin D, Leonardi M, Lundström	2016	22	2	-12	passive	UWS	CRS-R
60	Central olfactory processing in patients with disorders of consciousness.	Nigri A, Ferraro S, Bruzzone MG, Nava S, D'Incerti L, Bertolino N, Sattin D, Leonardi M, Lundström	2016	28	34	-12	passive	UWS	CRS-R
60	Central olfactory processing in patients with disorders of consciousness.	Nigri A, Ferraro S, Bruzzone MG, Nava S, D'Incerti L, Bertolino N, Sattin D, Leonardi M, Lundström	2016	-22	0	-14	passive	UWS	CRS-R
60	Central olfactory processing in patients with disorders of consciousness.	Nigri A, Ferraro S, Bruzzone MG, Nava S, D'Incerti L, Bertolino N, Sattin D, Leonardi M, Lundström	2016	22	2	-12	passive	UWS	CRS-R
60	Central olfactory processing in patients with disorders of consciousness.	Nigri A, Ferraro S, Bruzzone MG, Nava S, D'Incerti L, Bertolino N, Sattin D, Leonardi M, Lundström	2016	-24	30	-10	passive	UWS	CRS-R
60	Central olfactory processing in patients with disorders of consciousness.	Nigri A, Ferraro S, Bruzzone MG, Nava S, D'Incerti L, Bertolino N, Sattin D, Leonardi M, Lundström	2016	-22	0	-14	passive	UWS	CRS-R
60	Central olfactory processing in patients with disorders of consciousness.	Nigri A, Ferraro S, Bruzzone MG, Nava S, D'Incerti L, Bertolino N, Sattin D, Leonardi M, Lundström	2016	22	2	-12	passive	UWS	CRS-R
60	Central olfactory processing in patients with disorders of consciousness.	Nigri A, Ferraro S, Bruzzone MG, Nava S, D'Incerti L, Bertolino N, Sattin D, Leonardi M, Lundström	2016	-24	30	-10	passive	UWS	CRS-R
60	Central olfactory processing in patients with disorders of consciousness.	Nigri A, Ferraro S, Bruzzone MG, Nava S, D'Incerti L, Bertolino N, Sattin D, Leonardi M, Lundström	2016	22	2	-12	passive	UWS	CRS-R
60	Central olfactory processing in patients with disorders of consciousness.	Nigri A, Ferraro S, Bruzzone MG, Nava S, D'Incerti L, Bertolino N, Sattin D, Leonardi M, Lundström	2016	28	34	-12	passive	UWS	CRS-R
60	Central olfactory processing in patients with disorders of consciousness.	Nigri A, Ferraro S, Bruzzone MG, Nava S, D'Incerti L, Bertolino N, Sattin D, Leonardi M, Lundström	2016	-22	0	-14	passive	UWS	CRS-R
60	Central olfactory processing in patients with disorders of consciousness.	Nigri A, Ferraro S, Bruzzone MG, Nava S, D'Incerti L, Bertolino N, Sattin D, Leonardi M, Lundström	2016	28	34	-12	passive	UWS	CRS-R
60	Central olfactory processing in patients with disorders of consciousness.	Nigri A, Ferraro S, Bruzzone MG, Nava S, D'Incerti L, Bertolino N, Sattin D, Leonardi M, Lundström	2016	-24	30	-10	passive	UWS	CRS-R
60	Central olfactory processing in patients with disorders of consciousness.	Nigri A, Ferraro S, Bruzzone MG, Nava S, D'Incerti L, Bertolino N, Sattin D, Leonardi M, Lundström	2016	22	2	-12	passive	UWS	CRS-R
60	Central olfactory processing in patients with disorders of consciousness.	Nigri A, Ferraro S, Bruzzone MG, Nava S, D'Incerti L, Bertolino N, Sattin D, Leonardi M, Lundström	2016	28	34	-12	passive	UWS	CRS-R
60	Central olfactory processing in patients with disorders of consciousness.	Nigri A, Ferraro S, Bruzzone MG, Nava S, D'Incerti L, Bertolino N, Sattin D, Leonardi M, Lundström	2016	-22	0	-14	passive	UWS	CRS-R
60	Central olfactory processing in patients with disorders of consciousness.	Nigri A, Ferraro S, Bruzzone MG, Nava S, D'Incerti L, Bertolino N, Sattin D, Leonardi M, Lundström	2016	28	34	-12	passive	UWS	CRS-R
60	Central olfactory processing in patients with disorders of consciousness.	Nigri A, Ferraro S, Bruzzone MG, Nava S, D'Incerti L, Bertolino N, Sattin D, Leonardi M, Lundström	2016	-22	0	-14	passive	UWS	CRS-R
60	Central olfactory processing in patients with disorders of consciousness.	Nigri A, Ferraro S, Bruzzone MG, Nava S, D'Incerti L, Bertolino N, Sattin D, Leonardi M, Lundström	2016	-24	30	-10	passive	UWS	CRS-R
60	Central olfactory processing in patients with disorders of consciousness.	Nigri A, Ferraro S, Bruzzone MG, Nava S, D'Incerti L, Bertolino N, Sattin D, Leonardi M, Lundström	2016	22	2	-12	passive	MCS	CRS-R
60	Central olfactory processing in patients with disorders of consciousness.	Nigri A, Ferraro S, Bruzzone MG, Nava S, D'Incerti L, Bertolino N, Sattin D, Leonardi M, Lundström	2016	28	34	-12	passive	MCS	CRS-R
60	Central olfactory processing in patients with disorders of consciousness.	Nigri A, Ferraro S, Bruzzone MG, Nava S, D'Incerti L, Bertolino N, Sattin D, Leonardi M, Lundström	2016	-24	30	-10	passive	MCS	CRS-R
60	Central olfactory processing in patients with disorders of consciousness.	Nigri A, Ferraro S, Bruzzone MG, Nava S, D'Incerti L, Bertolino N, Sattin D, Leonardi M, Lundström	2016	-22	0	-14	passive	MCS	CRS-R
60	Central olfactory processing in patients with disorders of consciousness.	Nigri A, Ferraro S, Bruzzone MG, Nava S, D'Incerti L, Bertolino N, Sattin D, Leonardi M, Lundström	2016	-24	30	-10	passive	MCS	CRS-R
60	Central olfactory processing in patients with disorders of consciousness.	Nigri A, Ferraro S, Bruzzone MG, Nava S, D'Incerti L, Bertolino N, Sattin D, Leonardi M, Lundström	2016	-22	0	-14	passive	MCS	CRS-R
60	Central olfactory processing in patients with disorders of consciousness.	Nigri A, Ferraro S, Bruzzone MG, Nava S, D'Incerti L, Bertolino N, Sattin D, Leonardi M, Lundström	2016	-24	30	-10	passive	MCS	CRS-R
60	Central olfactory processing in patients with disorders of consciousness.	Nigri A, Ferraro S, Bruzzone MG, Nava S, D'Incerti L, Bertolino N, Sattin D, Leonardi M, Lundström	2016	-22	0	-14	passive	MCS	CRS-R
60	Central olfactory processing in patients with disorders of consciousness.	Nigri A, Ferraro S, Bruzzone MG, Nava S, D'Incerti L, Bertolino N, Sattin D, Leonardi M, Lundström	2016	-24	30	-10	passive	MCS	CRS-R
60	Central olfactory processing in patients with disorders of consciousness.	Nigri A, Ferraro S, Bruzzone MG, Nava S, D'Incerti L, Bertolino N, Sattin D, Leonardi M, Lundström	2016	-22	0	-14	passive	MCS	CRS-R
60	Central olfactory processing in patients with disorders of consciousness.	Nigri A, Ferraro S, Bruzzone MG, Nava S, D'Incerti L, Bertolino N, Sattin D, Leonardi M, Lundström	2016	-24	30	-10	passive	MCS	CRS-R
				// Reference=MNI
				// Study59
				// Subjects=2
59	Progression from Vegetative to Minimally Conscious State Is Associated with Changes in Brain Neural Response to Passive Tasks: A Longitudinal Single-Case Functional MRI Study.	Tomaiuolo F, Cecchetti L, Gibson RM, Logi F, Owen AM, Malasoma F, Cozza S, Pietrini P, Ricciardi E.	2016	-60	-20	10	passive	UWS	CRS-R
59	Progression from Vegetative to Minimally Conscious State Is Associated with Changes in Brain Neural Response to Passive Tasks: A Longitudinal Single-Case Functional MRI Study.	Tomaiuolo F, Cecchetti L, Gibson RM, Logi F, Owen AM, Malasoma F, Cozza S, Pietrini P, Ricciardi E.	2016	66	-18	2	passive	UWS	CRS-R
59	Progression from Vegetative to Minimally Conscious State Is Associated with Changes in Brain Neural Response to Passive Tasks: A Longitudinal Single-Case Functional MRI Study.	Tomaiuolo F, Cecchetti L, Gibson RM, Logi F, Owen AM, Malasoma F, Cozza S, Pietrini P, Ricciardi E.	2016	-58	-24	-6	passive	MCS	CRS-R
59	Progression from Vegetative to Minimally Conscious State Is Associated with Changes in Brain Neural Response to Passive Tasks: A Longitudinal Single-Case Functional MRI Study.	Tomaiuolo F, Cecchetti L, Gibson RM, Logi F, Owen AM, Malasoma F, Cozza S, Pietrini P, Ricciardi E.	2016	64	-4	-2	passive	MCS	CRS-R
59	Progression from Vegetative to Minimally Conscious State Is Associated with Changes in Brain Neural Response to Passive Tasks: A Longitudinal Single-Case Functional MRI Study.	Tomaiuolo F, Cecchetti L, Gibson RM, Logi F, Owen AM, Malasoma F, Cozza S, Pietrini P, Ricciardi E.	2016	-46	8	16	passive	MCS	CRS-R
59	Progression from Vegetative to Minimally Conscious State Is Associated with Changes in Brain Neural Response to Passive Tasks: A Longitudinal Single-Case Functional MRI Study.	Tomaiuolo F, Cecchetti L, Gibson RM, Logi F, Owen AM, Malasoma F, Cozza S, Pietrini P, Ricciardi E.	2016	-38	-76	32	passive	MCS	CRS-R
				// Reference=MNI
				// Study50
				// Subjects=16
50	True or false? Activations of language-related areas in patients with disorders of consciousness.	Kotchoubey B, Yu T, Mueller F, Vogel D, Veser S, Lang S.	2014	-46	30	14	passive	UWS	CRS-R
50	True or false? Activations of language-related areas in patients with disorders of consciousness.	Kotchoubey B, Yu T, Mueller F, Vogel D, Veser S, Lang S.	2014	-36	31	-12	passive	UWS	CRS-R
50	True or false? Activations of language-related areas in patients with disorders of consciousness.	Kotchoubey B, Yu T, Mueller F, Vogel D, Veser S, Lang S.	2014	-46	30	14	passive	UWS	CRS-R
50	True or false? Activations of language-related areas in patients with disorders of consciousness.	Kotchoubey B, Yu T, Mueller F, Vogel D, Veser S, Lang S.	2014	-36	31	-12	passive	UWS	CRS-R
50	True or false? Activations of language-related areas in patients with disorders of consciousness.	Kotchoubey B, Yu T, Mueller F, Vogel D, Veser S, Lang S.	2014	-46	30	14	passive	UWS	CRS-R
50	True or false? Activations of language-related areas in patients with disorders of consciousness.	Kotchoubey B, Yu T, Mueller F, Vogel D, Veser S, Lang S.	2014	-36	31	-12	passive	UWS	CRS-R
50	True or false? Activations of language-related areas in patients with disorders of consciousness.	Kotchoubey B, Yu T, Mueller F, Vogel D, Veser S, Lang S.	2014	-46	30	14	passive	UWS	CRS-R
50	True or false? Activations of language-related areas in patients with disorders of consciousness.	Kotchoubey B, Yu T, Mueller F, Vogel D, Veser S, Lang S.	2014	-36	31	-12	passive	UWS	CRS-R
50	True or false? Activations of language-related areas in patients with disorders of consciousness.	Kotchoubey B, Yu T, Mueller F, Vogel D, Veser S, Lang S.	2014	-46	30	14	passive	UWS	CRS-R
50	True or false? Activations of language-related areas in patients with disorders of consciousness.	Kotchoubey B, Yu T, Mueller F, Vogel D, Veser S, Lang S.	2014	-36	31	-12	passive	UWS	CRS-R
50	True or false? Activations of language-related areas in patients with disorders of consciousness.	Kotchoubey B, Yu T, Mueller F, Vogel D, Veser S, Lang S.	2014	-46	30	14	passive	UWS	CRS-R
50	True or false? Activations of language-related areas in patients with disorders of consciousness.	Kotchoubey B, Yu T, Mueller F, Vogel D, Veser S, Lang S.	2014	-36	31	-12	passive	UWS	CRS-R
50	True or false? Activations of language-related areas in patients with disorders of consciousness.	Kotchoubey B, Yu T, Mueller F, Vogel D, Veser S, Lang S.	2014	-46	30	14	passive	UWS	CRS-R
50	True or false? Activations of language-related areas in patients with disorders of consciousness.	Kotchoubey B, Yu T, Mueller F, Vogel D, Veser S, Lang S.	2014	-36	31	-12	passive	UWS	CRS-R
50	True or false? Activations of language-related areas in patients with disorders of consciousness.	Kotchoubey B, Yu T, Mueller F, Vogel D, Veser S, Lang S.	2014	-46	30	14	passive	UWS	CRS-R
50	True or false? Activations of language-related areas in patients with disorders of consciousness.	Kotchoubey B, Yu T, Mueller F, Vogel D, Veser S, Lang S.	2014	-36	31	-12	passive	UWS	CRS-R
50	True or false? Activations of language-related areas in patients with disorders of consciousness.	Kotchoubey B, Yu T, Mueller F, Vogel D, Veser S, Lang S.	2014	50	30	14	passive	UWS	CRS-R
50	True or false? Activations of language-related areas in patients with disorders of consciousness.	Kotchoubey B, Yu T, Mueller F, Vogel D, Veser S, Lang S.	2014	41	32	-12	passive	UWS	CRS-R
50	True or false? Activations of language-related areas in patients with disorders of consciousness.	Kotchoubey B, Yu T, Mueller F, Vogel D, Veser S, Lang S.	2014	50	30	14	passive	UWS	CRS-R
50	True or false? Activations of language-related areas in patients with disorders of consciousness.	Kotchoubey B, Yu T, Mueller F, Vogel D, Veser S, Lang S.	2014	41	32	-12	passive	UWS	CRS-R
50	True or false? Activations of language-related areas in patients with disorders of consciousness.	Kotchoubey B, Yu T, Mueller F, Vogel D, Veser S, Lang S.	2014	50	30	14	passive	UWS	CRS-R
50	True or false? Activations of language-related areas in patients with disorders of consciousness.	Kotchoubey B, Yu T, Mueller F, Vogel D, Veser S, Lang S.	2014	41	32	-12	passive	UWS	CRS-R
50	True or false? Activations of language-related areas in patients with disorders of consciousness.	Kotchoubey B, Yu T, Mueller F, Vogel D, Veser S, Lang S.	2014	-53	-21	7	passive	UWS	CRS-R
50	True or false? Activations of language-related areas in patients with disorders of consciousness.	Kotchoubey B, Yu T, Mueller F, Vogel D, Veser S, Lang S.	2014	-56	-34	-2	passive	UWS	CRS-R
50	True or false? Activations of language-related areas in patients with disorders of consciousness.	Kotchoubey B, Yu T, Mueller F, Vogel D, Veser S, Lang S.	2014	-53	-21	7	passive	UWS	CRS-R
50	True or false? Activations of language-related areas in patients with disorders of consciousness.	Kotchoubey B, Yu T, Mueller F, Vogel D, Veser S, Lang S.	2014	-56	-34	-2	passive	UWS	CRS-R
50	True or false? Activations of language-related areas in patients with disorders of consciousness.	Kotchoubey B, Yu T, Mueller F, Vogel D, Veser S, Lang S.	2014	-53	-21	7	passive	UWS	CRS-R
50	True or false? Activations of language-related areas in patients with disorders of consciousness.	Kotchoubey B, Yu T, Mueller F, Vogel D, Veser S, Lang S.	2014	-56	-34	-2	passive	UWS	CRS-R
50	True or false? Activations of language-related areas in patients with disorders of consciousness.	Kotchoubey B, Yu T, Mueller F, Vogel D, Veser S, Lang S.	2014	-53	-21	7	passive	UWS	CRS-R
50	True or false? Activations of language-related areas in patients with disorders of consciousness.	Kotchoubey B, Yu T, Mueller F, Vogel D, Veser S, Lang S.	2014	-56	-34	-2	passive	UWS	CRS-R
50	True or false? Activations of language-related areas in patients with disorders of consciousness.	Kotchoubey B, Yu T, Mueller F, Vogel D, Veser S, Lang S.	2014	-53	-21	7	passive	UWS	CRS-R
50	True or false? Activations of language-related areas in patients with disorders of consciousness.	Kotchoubey B, Yu T, Mueller F, Vogel D, Veser S, Lang S.	2014	-56	-34	-2	passive	UWS	CRS-R
50	True or false? Activations of language-related areas in patients with disorders of consciousness.	Kotchoubey B, Yu T, Mueller F, Vogel D, Veser S, Lang S.	2014	-53	-21	7	passive	MCS	CRS-R
50	True or false? Activations of language-related areas in patients with disorders of consciousness.	Kotchoubey B, Yu T, Mueller F, Vogel D, Veser S, Lang S.	2014	-56	-34	-2	passive	MCS	CRS-R
50	True or false? Activations of language-related areas in patients with disorders of consciousness.	Kotchoubey B, Yu T, Mueller F, Vogel D, Veser S, Lang S.	2014	-53	-21	7	passive	MCS	CRS-R
50	True or false? Activations of language-related areas in patients with disorders of consciousness.	Kotchoubey B, Yu T, Mueller F, Vogel D, Veser S, Lang S.	2014	-56	-34	-2	passive	MCS	CRS-R
50	True or false? Activations of language-related areas in patients with disorders of consciousness.	Kotchoubey B, Yu T, Mueller F, Vogel D, Veser S, Lang S.	2014	-53	-21	7	passive	MCS	CRS-R
50	True or false? Activations of language-related areas in patients with disorders of consciousness.	Kotchoubey B, Yu T, Mueller F, Vogel D, Veser S, Lang S.	2014	-56	-34	-2	passive	MCS	CRS-R
50	True or false? Activations of language-related areas in patients with disorders of consciousness.	Kotchoubey B, Yu T, Mueller F, Vogel D, Veser S, Lang S.	2014	-53	-21	7	passive	MCS	CRS-R
50	True or false? Activations of language-related areas in patients with disorders of consciousness.	Kotchoubey B, Yu T, Mueller F, Vogel D, Veser S, Lang S.	2014	-56	-34	-2	passive	MCS	CRS-R
50	True or false? Activations of language-related areas in patients with disorders of consciousness.	Kotchoubey B, Yu T, Mueller F, Vogel D, Veser S, Lang S.	2014	58	-22	7	passive	UWS	CRS-R
50	True or false? Activations of language-related areas in patients with disorders of consciousness.	Kotchoubey B, Yu T, Mueller F, Vogel D, Veser S, Lang S.	2014	57	-37	-1	passive	UWS	CRS-R
50	True or false? Activations of language-related areas in patients with disorders of consciousness.	Kotchoubey B, Yu T, Mueller F, Vogel D, Veser S, Lang S.	2014	58	-22	7	passive	UWS	CRS-R
50	True or false? Activations of language-related areas in patients with disorders of consciousness.	Kotchoubey B, Yu T, Mueller F, Vogel D, Veser S, Lang S.	2014	57	-37	-1	passive	UWS	CRS-R
50	True or false? Activations of language-related areas in patients with disorders of consciousness.	Kotchoubey B, Yu T, Mueller F, Vogel D, Veser S, Lang S.	2014	58	-22	7	passive	UWS	CRS-R
50	True or false? Activations of language-related areas in patients with disorders of consciousness.	Kotchoubey B, Yu T, Mueller F, Vogel D, Veser S, Lang S.	2014	57	-37	-1	passive	UWS	CRS-R
